# Supplementary material for: Identification of Novel Alzheimer’s Disease Loci Using Sex-Specific Family-Based Association Analysis of Whole-Genome Sequence Data
Source: Sci Rep. 2020 Mar 19;10:5029. doi: 10.1038/s41598-020-61883-6 (PMC7081222; doi:10.1038/s41598-020-61883-6)
Supplement: Supplementary file 2 — Supplementary tables 1-3. [file 41598_2020_61883_MOESM2_ESM.xlsx]

## Sheet: STable1
Supplementary Table 1: Association statistics for variants which pass stringent quality control and have a pjoint<=5e-06
Chromosome	Position (GRCh37)	Rs ID	A1 (effect)	A2 (other)	Effect allele frequency (NIMH+NIA)	Effect allele frequency (NIMH only)	Effect allele frequency (NIA only)	Nearest gene	Quality in TOPMed	has pseudogene on X or Y	Effect allele frequency in males	Effect allele frequency in females	Effect allele frequency difference	Chi-square statistic (FBAT GEE)	P-value (FBAT GEE)	Number of informative families	Z score (sex-specific)	P-value (sex-specific)	Z score (male only)	P-value (male only)	Number of informative families (male only)	Z score (female only)	P-value (female only)	Number of informative families (female only)	male A1 homozygous count	male heterozygous count	male A2 homozygous count	male P-value hwe	female A1 homozygous count	female heterozygous count	female A2 homozygous count	female P-value hwe
10	88138165	rs1008912	C	T	0.08217	0.08489	0.07735	GRID1	PASS	FALSE	0.133192	0.0588803	0.0743121	44.657	2.01e-10	108	-6.608	3.97e-11	5.081	3.75e-07	68	-6.378	1.83e-10	98	2	122	349	0.008529	3	116	917	1
18	21048308	rs181239893	A	C	0.006449	0.009317	0.0009862	RIOK3	PASS	FALSE	0.0206522	0	0.0206522	27.891	8.78e-07	20	-5.263	1.42e-07	3.992	6.5e-05	14	-4.571	4.86e-06	15	0	19	441	1	0	0	1013	1
8	5824905	rs13259125	T	C	0.3013	0.306	0.293	MCPH1	PASS	FALSE	0.340042	0.28364	0.0564025	27.662	9.84e-07	207	-5.252	1.5e-07	4.472	7.76e-06	133	-4.457	8.29e-06	184	60	201	211	0.2607	90	406	537	0.2846
18	45866243	rs1944572	T	C	0.3777	0.3628	0.4042	ZBTB7C	PASS	FALSE	0.342161	0.393998	0.051837	27.45	1.09e-06	230	5.216	1.83e-07	-3.944	8e-05	146	4.843	1.28e-06	213	42	239	191	0.007778	166	482	385	0.4736
8	4274481	rs11985089	C	G	0.1826	0.1749	0.1961	CSMD1	PASS	FALSE	0.183932	0.18195	0.00198254	25.511	2.89e-06	165	3.75	0.000177	-4.996	5.85e-07	109	1.826	0.067808	154	16	142	315	1	36	305	695	0.754
1	6661732	rs12028517	A	C	0.3524	0.3571	0.3438	KLHL21	PASS	FALSE	0.316068	0.368956	0.0528879	25.366	3.1e-06	212	5.011	5.42e-07	-3.809	0.00014	135	4.661	3.14e-06	195	53	193	227	0.2417	143	477	414	0.7893
1	6683240	rs14057	A	G	0.3847	0.3804	0.3923	PHF13	PASS	FALSE	0.34778	0.401544	0.0537643	25.29	3.22e-06	214	4.97	6.71e-07	-4.486	7.25e-06	136	4.053	5.1e-05	199	62	205	206	0.3614	170	492	374	0.6985
1	6660349	rs12124126	G	A	0.3508	0.3571	0.3395	KLHL21	PASS	FALSE	0.316068	0.366667	0.050599	24.948	3.83e-06	212	4.97	6.71e-07	-3.779	0.000158	135	4.621	3.82e-06	195	53	193	227	0.2417	141	477	417	0.7893
1	6677064	rs10779795	G	A	0.3723	0.3649	0.3856	PHF13	PASS	FALSE	0.342495	0.38599	0.0434956	24.817	4.08e-06	215	4.962	6.98e-07	-4.298	1.7e-05	135	4.185	2.9e-05	200	60	204	209	0.359	160	479	396	0.4706
4	166946775	rs17689964	A	G	0.2765	0.2764	0.2768	TLL1	PASS	FALSE	0.321353	0.256039	0.0653144	24.761	4.2e-06	181	-3.286	0.001014	4.774	1.81e-06	123	-1.215	0.224482	167	44	216	213	0.3433	68	394	573	1
1	6788115	rs61780588	C	T	0.3928	0.397	0.385	DNAJC11	PASS	FALSE	0.359442	0.407895	0.0484527	24.722	4.28e-06	209	4.952	7.36e-07	-3.856	0.000115	138	4.64	3.49e-06	194	63	209	194	0.6148	174	489	363	0.6981
1	6678864	rs9661802	C	A	0.3751	0.3675	0.3886	PHF13	PASS	FALSE	0.345666	0.388514	0.0428476	24.714	4.3e-06	214	4.956	7.2e-07	-4.264	2e-05	135	4.203	2.6e-05	199	61	205	207	0.3613	161	483	392	0.5563
1	6680907	rs11122105	A	G	0.3721	0.3649	0.385	PHF13	PASS	FALSE	0.341102	0.386254	0.0451519	24.701	4.33e-06	215	4.95	7.41e-07	-4.288	1.8e-05	135	4.176	3e-05	200	59	204	209	0.413	160	478	395	0.4318
8	5825823	rs35487699	C	A	0.3352	0.3442	0.3192	MCPH1	PASS	FALSE	0.371036	0.318841	0.0521954	24.601	4.55e-06	220	-4.946	7.57e-07	4.299	1.7e-05	143	-4.154	3.3e-05	196	76	199	198	0.03825	116	428	491	0.1327
1	6785946	rs4390192	G	T	0.4224	0.4222	0.4227	DNAJC11	PASS	FALSE	0.46822	0.401449	0.0667711	24.486	4.82e-06	226	-4.645	3.4e-06	4.759	1.94e-06	137	-3.369	0.000755	204	104	234	134	0.9265	184	463	388	0.02781
18	45852189	rs4940355	C	T	0.4887	0.4881	0.4899	ZBTB7C	PASS	FALSE	0.463002	0.466699	0.00369673	24.416	4.99e-06	233	-4.931	8.17e-07	3.794	0.000148	145	-4.469	7.86e-06	209	96	246	131	0.3553	238	491	307	0.134

## Sheet: STable2
Supplementary Table 2: Sex-specific association statistics for loci identified in Jansen et al. (2019)
Variants, which were filtered out during standard QC, have "NA" entries
Chromosome	Position (GRCh37)	RS ID	Nearest Gene	A1 (effect)	A2 (other)	Effect allele frequency (NIMH+NIA)	Effect allele frequency (NIMH only)	Effect allele frequency (NIA only)	Jansen et al.		Sex-specific analysis		Joint FBAT GEE analysis		Male only FBAT analysis		Female only FBAT analysis
									Z score	P-value	z.inter	p.inter	chisq.gee	p.gee	z.maleonly	p.maleonly	z.femaleonly	p.femaleonly
1	161155392	rs4575098	ADAMTS4	A	G	0.2362	0.2407	0.2284	6.35744	2.05e-10	0.053	0.957568	0.087	0.957247	0.119	0.905492	0.179	0.857988
1	207786828	rs2093760	CR1	A	G	0.2485	0.2371	0.2689	8.82496	1.1e-18	1.281	0.200123	3.335	0.188724	-0.344	0.731013	1.727	0.084103
2	127891427	rs4663105	BIN1	C	A	0.4787	0.4648	0.4963	13.945	3.38e-44	1.924	0.054377	5.724	0.057141	-0.764	0.445037	2.367	0.017927
2	233981912	rs10933431	INPP5D	G	C	0.2757	0.2438	0.3324	-6.1276	8.92e-10	0.803	0.421993	1.375	0.502761	-1.142	0.253308	0.339	0.734564
3	57226150	rs184384746	HESX1	T	C	0.0006627	0	0.001842	5.69455	1.24e-08	-1.257	0.208668	1.667	0.434598	1	0.317311	-1.286	0.198543
4	11026028	rs6448453	CLNK	A	G	0.2946	0.2987	0.2873	6.00353	1.93e-09	0.735	0.46251	3.12	0.210117	0.256	0.797911	1.371	0.170387
6	32583357	rs6931277	HLA-DQA1	T	A	0.1468	0.1548	0.1326	-6.49305	8.41e-11	1.112	0.266322	1.31	0.51947	-1.065	0.286699	0.859	0.390334
6	40942196	rs187370608	UNC5CL	A	G	0.01193	0.01708	0.002762	8.26047	1.45e-16	-1.174	0.240539	4.899	0.086329	1.955	0.050631	-0.06	0.951817
6	47432637	rs9381563	CD2AP	C	T	0.4307	0.4239	0.4427	6.3256	2.52e-10	0.725	0.468475	6.7	0.035084	0.743	0.457332	1.757	0.078952
7	99971834	rs1859788	PILRA	A	G	0.2805	0.2723	0.2952	-7.92821	2.22e-15	-0.82	0.412232	3.248	0.197133	-0.247	0.804616	-1.487	0.137083
7	143108158	rs7810606	NA	NA	NA	NA	NA	NA	-6.62007	3.59e-11	NA	NA	NA	NA	NA	NA	NA	NA
7	145950029	rs114360492	CNTNAP2	T	C	0.005305	0.00207	0.01107	5.99019	2.1e-09	1.768	0.0771	4.346	0.113852	-1.259	0.208163	2.058	0.039592
8	27464929	rs4236673	CLU	A	G	0.3295	0.3452	0.3013	-8.98412	2.61e-19	-0.229	0.818745	0.65	0.722443	-0.257	0.797329	-0.559	0.575863
10	11717397	rs11257238	USP6NL	C	T	0.3701	0.3846	0.3444	5.69122	1.26e-08	-1.285	0.198894	2.242	0.325983	1.496	0.134571	-0.782	0.434246
11	59958380	rs2081545	MS4A6A	A	C	0.3352	0.3706	0.2721	-7.97286	1.55e-15	0.964	0.335284	0.928	0.628641	-0.806	0.420386	0.864	0.387697
11	85776544	rs867611	PICALM	G	A	0.2977	0.2707	0.3459	-8.74729	2.19e-18	-1.487	0.136998	2.917	0.232643	0.732	0.464148	-1.707	0.087851
11	121435587	rs11218343	SORL1	C	T	0.04078	0.03002	0.05996	-6.79427	1.09e-11	1.058	0.290266	2.5	0.286484	-1.515	0.12986	0.403	0.687034
14	92938855	rs12590654	SLC24A4	A	G	0.2994	0.3023	0.2943	-6.39124	1.65e-10	-1.256	0.20914	2.4	0.301139	0.525	0.599716	-1.53	0.125918
15	59022615	rs442495	ADAM10	C	T	0.3763	0.3287	0.4613	-6.06589	1.31e-09	-0.255	0.798815	0.177	0.915488	0.031	0.975275	-0.38	0.70383
15	63569902	rs117618017	APH1B	T	C	0.1545	0.1496	0.1637	5.52219	3.35e-08	-0.837	0.402339	4.41	0.110227	1.784	0.074376	0.129	0.897496
16	31133100	rs59735493	KAT8	A	G	0.3132	0.3002	0.3364	-5.49191	3.98e-08	-2.044	0.04094	4.272	0.118125	1.533	0.125156	-1.959	0.050122
17	5138980	rs113260531	SCIMP	A	G	0.1341	0.1356	0.1315	6.12333	9.16e-10	-0.206	0.836593	0.831	0.66014	0.62	0.535431	0.242	0.80865
17	47450775	rs28394864	ZNF652	A	G	0.4682	0.471	0.4631	5.62371	1.87e-08	-0.399	0.690188	2.276	0.320395	-0.512	0.608693	-1.022	0.30679
18	56189459	rs76726049	ALPK2	C	T	0.01093	0.01087	0.01105	5.52447	3.3e-08	-1.101	0.271041	4.744	0.093304	-0.18	0.856858	-1.762	0.077989
19	1039323	rs111278892	CNN2	G	C	0.1653	0.1879	0.125	6.50193	7.93e-11	-0.818	0.4132	0.921	0.630983	0.377	0.705871	-0.956	0.339031
19	45411941	rs429358	APOE	C	T	0.3701	0.442	0.2236	52.2055	<2.23e-308	0.599	0.549249	66.188	4.22e-15	4.531	5.87e-06	4.478	7.55e-06
19	46241841	rs76320948	FBXO46	T	C	0.03744	0.04089	0.03131	5.46448	4.64e-08	1.26	0.207805	1.978	0.372031	-0.578	0.563134	1.406	0.15965
19	51727962	rs3865444	CD33	A	C	0.2712	0.2821	0.2518	-5.80761	6.34e-09	0.137	0.891201	1.68	0.431711	0.665	0.505733	0.746	0.455642
20	54998544	rs6014724	CASS4	G	A	0.09211	0.08126	0.1114	-6.17624	6.56e-10	0.904	0.36622	2.404	0.300555	-1.449	0.147207	0.232	0.816319

## Sheet: STable3
Supplementary Table 3: Sex-specific association statistics for loci identified in Kunkle et al. (2019)
Variants, which were filtered out during standard QC, have "NA" entries
Chromosome	Position (GRCh37)	RS ID	Nearest Gene	A1 (effect)	A2 (other)	Effect allele frequency (NIMH+NIA)	Effect allele frequency (NIMH only)	Effect allele frequency (NIA only)	Kunkle et al.				Sex-specific analysis		Joint FBAT GEE analysis		Male only FBAT analysis		Female only FBAT analysis
									OR	95% CI lower	95% CI upper	P-value	z.inter	p.inter	chisq.gee	p.gee	z.maleonly	p.maleonly	z.femaleonly	p.femaleonly
1	207802552	rs4844610	CR1	A	C	0.2011	0.2127	0.1805	1.17	1.13	1.21	3.6e-24	1.552	0.120556	5.096	0.078225	-0.388	0.698189	2.122	0.033842
2	127892810	rs6733839	BIN1	T	C	0.4426	0.44	0.4474	1.23	1.17	1.23	2.1e-44	2.046	0.040732	7.452	0.024094	-0.648	0.516778	2.66	0.007808
2	233981912	rs10933431	INPP5D	G	C	0.2757	0.2438	0.3324	0.92	0.88	0.94	3.4e-09	0.803	0.421993	1.375	0.502761	-1.142	0.253308	0.339	0.734564
6	32575406	rs9271058	HLA-DRB1	NA	NA	NA	NA	NA	1.1	1.07	1.13	1.4e-11	NA	NA	NA	NA	NA	NA	NA	NA
6	41129252	rs75932628	TREM2	T	C	0.01229	0.0176	0.002783	2.08	1.73	2.49	2.7e-15	-1.015	0.309941	5.322	0.069888	1.955	0.050631	0.172	0.863805
6	47431284	rs9473117	CD2AP	C	A	0.3001	0.309	0.2843	1.09	1.06	1.12	1.2e-10	0.58	0.561884	7.675	0.021552	1.019	0.308004	1.753	0.079677
7	100091795	rs12539172	NYAP1	T	C	0.2718	0.2697	0.2757	0.92	0.9	0.95	9.3e-10	-0.329	0.742145	2.289	0.318428	-0.571	0.567741	-0.993	0.320944
7	143099133	rs10808026	EPHA1	A	C	0.1945	0.1982	0.1878	0.9	0.88	0.93	1.3e-10	1.672	0.094608	3.402	0.18248	-0.975	0.32978	1.844	0.065233
8	27219987	rs73223431	PTK2B	T	C	0.3663	0.3649	0.3688	1.1	1.07	1.13	6.3e-14	0.193	0.846941	1.5	0.47244	0.515	0.606759	0.748	0.454405
8	27467686	rs9331896	CLU	C	T	0.3767	0.3701	0.3884	0.88	0.85	0.9	4.6e-24	-0.373	0.708834	0.643	0.725216	-0.101	0.919378	-0.652	0.514212
10	11720308	rs7920721	ECHDC3	G	A	0.3882	0.3986	0.3697	1.08	1.06	1.11	1.8e-11	-1.148	0.250954	1.792	0.408213	1.337	0.181138	-0.694	0.487966
11	47380340	rs3740688	SPI1	G	T	0.4201	0.4193	0.4216	0.92	0.89	0.94	5.4e-13	-0.089	0.929419	0.965	0.617226	-0.475	0.634995	-0.511	0.609601
11	59936926	rs7933202	MS4A2	C	A	0.3221	0.3592	0.256	0.89	0.87	0.92	1.9e-19	1.276	0.201983	1.757	0.415396	-1.261	0.207289	0.975	0.329706
11	85868640	rs3851179	PICALM	T	C	0.3412	0.3126	0.3921	0.88	0.86	0.9	6e-25	-1.567	0.11709	10.556	0.005103	-0.29	0.771467	-2.715	0.006636
11	121435587	rs11218343	SORL1	C	T	0.04078	0.03002	0.05996	0.8	0.75	0.85	2.9e-12	1.058	0.290266	2.5	0.286484	-1.515	0.12986	0.403	0.687034
14	53391680	rs17125924	FERMT2	G	A	0.09013	0.09058	0.08932	1.14	1.09	1.18	1.4e-09	-2.004	0.045043	4.019	0.134053	1.64	0.100922	-1.813	0.069857
14	92932828	rs12881735	SLC24A4	C	T	0.1865	0.1946	0.1722	0.92	0.89	0.94	7.4e-09	-1.469	0.141811	3.255	0.196417	0.619	0.535807	-1.785	0.074278
15	59045774	rs593742	ADAM10	G	A	0.2951	0.2743	0.3321	0.93	0.91	0.95	6.8e-09	-0.098	0.922089	1.916	0.3837	-0.669	0.503771	-0.721	0.470889
16	19808163	rs7185636	IQCK	NA	NA	NA	NA	NA	0.92	0.89	0.95	2.4e-08	NA	NA	NA	NA	NA	NA	NA	NA
16	79355857	rs62039712	WWOX	A	G	0.1051	0.1071	0.1015	1.16	1.1	1.23	3.7e-08	-0.731	0.464852	1.029	0.597807	0.248	0.804468	-0.976	0.329302
17	61538148	rs138190086	ACE	A	G	0.01658	0.0207	0.009225	1.3	1.19	1.42	5.3e-09	-0.74	0.459509	0.57	0.751916	0.494	0.621027	-0.736	0.461991
19	1056492	rs3752246	ABCA7	G	C	0.1854	0.2003	0.1586	1.15	1.11	1.18	3.1e-16	0.909	0.363133	1.138	0.566109	-0.411	0.681035	1.064	0.287362
20	54997568	rs6024870	CASS4	A	G	0.08516	0.07816	0.09761	0.88	0.85	0.92	3.5e-08	1.082	0.27941	2.536	0.281443	-1.546	0.122217	0.454	0.649488
21	28156856	rs2830500	ADAMTS1	A	C	0.2706	0.2728	0.2666	0.93	0.91	0.96	2.6e-08	1.036	0.300271	5.289	0.071045	-2.04	0.04137	0.006	0.994938
