# Supplementary material for: Identification of Novel Alzheimer’s Disease Loci Using Sex-Specific Family-Based Association Analysis of Whole-Genome Sequence Data
Source: Sci Rep. 2020 Mar 19;10:5029. doi: 10.1038/s41598-020-61883-6 (PMC7081222; doi:10.1038/s41598-020-61883-6)
Supplement: Supplementary file 3 — Supplementary table 4. [file 41598_2020_61883_MOESM3_ESM.csv]

Supplementary Table 4: Nominally significant AD sex-specific variants in loci from Jansen et al. (2019) and Kunkle et al. (2019)
Loci are defined as regions surrounding the reported SNPs (+/- 500kb).
Chromosome	Position (GRCh37)	RS ID	Nearest Gene	A1 (effect)	A2 (other)	Effect allele frequency (NIMH+NIA)	Effect allele frequency (NIMH only)	Effect allele frequency (NIA only)	z.inter	p.inter	chisq.gee	p.gee	z.maleonly	p.maleonly	z.femaleonly	p.femaleonly
20	55016433	rs62209424	CASS4	A	G	0.183	0.172	0.203	-4.241	2.20E-05	19.722	5.20E-05	4.248	2.20E-05	-3.183	0.001459
19	51980945	rs62115067	CEACAM18	A	G	0.048	0.058	0.029	-3.907	9.40E-05	18.893	7.90E-05	4.308	1.60E-05	-2.666	0.007674
19	51436454	rs1701911	KLK5	G	A	0.131	0.112	0.165	3.901	9.60E-05	16.132	0.000314	-2.858	0.004265	3.893	9.90E-05
11	85595579	rs7101889	CCDC83	C	G	0.294	0.312	0.263	3.899	9.60E-05	15.572	0.000415	-3.525	0.000424	3.132	0.001737
19	51435137	rs117445788	KLK5	A	C	0.147	0.131	0.176	3.882	0.000104	15.453	0.000441	-2.941	0.00327	3.696	0.000219
19	51968869	rs62116364	SIGLEC8	A	G	0.074	0.079	0.066	-3.864	0.000111	15.702	0.000389	3.69	0.000225	-3.027	0.002472
19	51968958	rs62116366	SIGLEC8	G	C	0.074	0.079	0.066	-3.864	0.000111	15.702	0.000389	3.69	0.000225	-3.027	0.002472
1	161218820	rs140140657	PCP4L1	C	T	0.01	0.011	0.007	3.863	0.000112	14.934	0.000572	-3.083	0.002046	3.399	0.000675
19	51435281	rs2569524	KLK5	G	A	0.173	0.15	0.215	3.858	0.000114	15.107	0.000524	-3.047	0.002308	3.624	0.00029
11	85588819	rs7124956	CCDC83	G	A	0.295	0.312	0.264	3.832	0.000127	14.937	0.000571	-3.404	0.000665	3.105	0.001902
11	85589298	rs1445502	CCDC83	A	T	0.295	0.312	0.264	3.832	0.000127	14.937	0.000571	-3.404	0.000665	3.105	0.001902
11	85589418	rs4631905	CCDC83	C	T	0.295	0.312	0.264	3.832	0.000127	14.937	0.000571	-3.404	0.000665	3.105	0.001902
19	51435101	rs115458416	KLK5	C	T	0.173	0.15	0.214	3.826	0.00013	14.859	0.000594	-3.017	0.002554	3.596	0.000323
11	85594739	rs7113656	CCDC83	C	T	0.294	0.312	0.262	3.824	0.000131	14.977	0.000559	-3.452	0.000556	3.069	0.002147
19	51969082	rs62116367	SIGLEC8	T	C	0.074	0.079	0.066	-3.819	0.000134	15.302	0.000476	3.634	0.000279	-3.001	0.002689
11	85547503	rs10898417	CCDC83	G	A	0.295	0.309	0.271	3.746	0.00018	14.508	0.000707	-3.434	0.000594	2.936	0.003321
16	79052055	rs59107319	WWOX	T	C	0.026	0.024	0.029	-3.741	0.000184	14.196	0.000827	3.042	0.002353	-3.554	0.000379
19	51968917	rs62116365	SIGLEC8	A	G	0.075	0.08	0.067	-3.719	2.00E-04	14.524	0.000702	3.554	0.00038	-2.925	0.003446
19	51439564	rs9304706	KLK5	C	T	0.173	0.145	0.221	3.692	0.000222	14.055	0.000887	-2.868	0.004127	3.582	0.000341
19	51969295	rs62116368	SIGLEC8	A	G	0.084	0.083	0.084	-3.679	0.000234	14.656	0.000657	3.646	0.000266	-2.817	0.004851
11	85370943	rs3168151	CREBZF	G	C	0.019	0.011	0.034	-3.675	0.000238	14.15	0.000846	3.718	0.000201	-3.143	0.001672
11	85377707	rs17148332	CREBZF	C	T	0.019	0.011	0.034	-3.675	0.000238	14.15	0.000846	3.718	0.000201	-3.143	0.001672
11	85410591	rs12099352	SYTL2	C	T	0.02	0.011	0.034	-3.675	0.000238	14.15	0.000846	3.718	0.000201	-3.143	0.001672
11	85435357	rs73502601	SYTL2	T	G	0.017	0.009	0.031	-3.675	0.000238	14.15	0.000846	3.718	0.000201	-3.143	0.001672
11	85452522	rs6592261	SYTL2	T	C	0.017	0.009	0.03	-3.675	0.000238	14.15	0.000846	3.718	0.000201	-3.143	0.001672
11	85458206	rs17148398	SYTL2	C	A	0.017	0.009	0.031	-3.675	0.000238	14.15	0.000846	3.718	0.000201	-3.143	0.001672
11	85484596	rs73518849	SYTL2	C	G	0.017	0.009	0.031	-3.675	0.000238	14.15	0.000846	3.718	0.000201	-3.143	0.001672
11	85496016	rs17148484	SYTL2	G	C	0.017	0.009	0.031	-3.675	0.000238	14.15	0.000846	3.718	0.000201	-3.143	0.001672
11	85297845	rs77485425	DLG2	C	T	0.018	0.011	0.031	-3.661	0.000251	14.05	0.000889	3.7	0.000216	-3.11	0.001873
11	85339435	rs78790703	TMEM126B	T	G	0.018	0.011	0.031	-3.661	0.000251	14.05	0.000889	3.7	0.000216	-3.11	0.001873
11	85345784	rs75668727	TMEM126B	C	T	0.018	0.011	0.03	-3.661	0.000251	14.05	0.000889	3.7	0.000216	-3.11	0.001873
11	85346310	rs75257865	TMEM126B	A	G	0.018	0.011	0.031	-3.661	0.000251	14.05	0.000889	3.7	0.000216	-3.11	0.001873
11	85353868	rs79641766	TMEM126A	G	A	0.018	0.011	0.03	-3.661	0.000251	14.05	0.000889	3.7	0.000216	-3.11	0.001873
11	85387964	rs75743227	CREBZF	G	A	0.018	0.011	0.03	-3.661	0.000251	14.05	0.000889	3.7	0.000216	-3.11	0.001873
11	85410629	rs7946536	SYTL2	A	G	0.018	0.011	0.03	-3.661	0.000251	14.05	0.000889	3.7	0.000216	-3.11	0.001873
11	86304402	rs12281596	ME3	A	G	0.081	0.075	0.092	3.657	0.000255	13.968	0.000927	-3.43	0.000604	2.695	0.007032
2	233513966	rs4973049	EFHD1	A	G	0.081	0.072	0.097	3.652	0.00026	13.99	0.000917	-2.68	0.007365	3.621	0.000293
19	51990802	rs62115081	CEACAM18	C	T	0.047	0.057	0.029	-3.651	0.000261	15.634	0.000403	3.869	0.000109	-2.595	0.009447
19	51435852	rs1654545	KLK5	G	A	0.127	0.111	0.156	3.629	0.000284	14	0.000912	-2.627	0.008612	3.626	0.000288
19	51436067	rs1701908	KLK5	C	T	0.127	0.111	0.156	3.629	0.000284	14	0.000912	-2.627	0.008612	3.626	0.000288
19	51436097	rs1701909	KLK5	C	T	0.127	0.111	0.156	3.629	0.000284	14	0.000912	-2.627	0.008612	3.626	0.000288
19	51435983	rs1701907	KLK5	A	G	0.127	0.111	0.156	3.618	0.000297	13.744	0.001037	-2.668	0.007632	3.567	0.000361
11	121831001	rs117651314	BLID	G	A	0.375	0.378	0.37	-3.61	0.000306	13.242	0.001332	2.64	0.008298	-3.405	0.000661
19	51979072	rs62115064	CEACAM18	T	C	0.058	0.063	0.049	-3.604	0.000314	16.564	0.000253	4.051	5.10E-05	-2.407	0.01607
19	51437007	rs7246770	KLK5	A	G	0.121	0.106	0.147	3.556	0.000377	13.351	0.001261	-2.65	0.008059	3.544	0.000394
19	51435317	rs2659083	KLK5	C	A	0.124	0.11	0.149	3.546	0.000392	13.475	0.001186	-2.523	0.011621	3.569	0.000358
19	51435326	rs2659084	KLK5	C	A	0.124	0.11	0.149	3.546	0.000392	13.475	0.001186	-2.523	0.011621	3.569	0.000358
19	51435736	rs1701906	KLK5	T	C	0.123	0.11	0.147	3.522	0.000429	13.189	0.001368	-2.544	0.010965	3.519	0.000433
11	85552167	rs7128854	CCDC83	T	C	0.258	0.269	0.238	3.52	0.000432	12.422	0.002008	-2.959	0.003084	3.02	0.002529
16	79019253	rs16949152	WWOX	G	A	0.136	0.137	0.135	-3.517	0.000436	12.525	0.001907	2.799	0.005128	-3.319	0.000905
6	41233920	rs10456502	TREM1	T	C	0.008	0.004	0.016	-3.504	0.000458	12.313	0.00212	2.887	0.003892	-3.244	0.001177
11	85573702	rs11234451	CCDC83	A	T	0.246	0.265	0.213	3.504	0.000458	12.288	0.002146	-2.895	0.003786	3.052	0.002275
11	85576127	rs36093844	CCDC83	T	C	0.245	0.264	0.211	3.504	0.000458	12.288	0.002146	-2.895	0.003786	3.052	0.002275
19	51438014	rs1865068	KLK5	A	G	0.122	0.106	0.151	3.502	0.000462	13.863	0.000976	-2.374	0.017579	3.687	0.000227
19	51438093	rs10410677	KLK5	T	C	0.122	0.106	0.151	3.502	0.000462	13.863	0.000976	-2.374	0.017579	3.687	0.000227
19	51438111	rs10410662	KLK5	C	A	0.122	0.106	0.151	3.502	0.000462	13.863	0.000976	-2.374	0.017579	3.687	0.000227
19	51438603	rs7252452	KLK5	C	T	0.122	0.106	0.151	3.502	0.000462	13.863	0.000976	-2.374	0.017579	3.687	0.000227
11	85576801	rs11234452	CCDC83	T	C	0.245	0.264	0.21	3.495	0.000474	12.216	0.002225	-2.865	0.004165	3.064	0.002182
20	55009183	rs6014727	CASS4	A	C	0.199	0.176	0.239	-3.47	0.000521	15.668	0.000396	3.952	7.80E-05	-2.263	0.023628
2	233520696	rs13008587	EFHD1	C	T	0.063	0.066	0.058	3.469	0.000522	12.606	0.001831	-2.52	0.011727	3.43	0.000603
2	233522030	rs35293211	EFHD1	C	T	0.063	0.066	0.058	3.469	0.000522	12.606	0.001831	-2.52	0.011727	3.43	0.000603
6	41017047	rs9394757	OARD1	G	A	0.009	0.006	0.015	-3.456	0.000549	12.219	0.002221	3.15	0.001634	-2.923	0.003468
6	41035662	rs115774857	OARD1	T	C	0.009	0.006	0.015	-3.456	0.000549	12.219	0.002221	3.15	0.001634	-2.923	0.003468
6	41045094	rs145520578	OARD1	G	A	0.009	0.006	0.015	-3.456	0.000549	12.219	0.002221	3.15	0.001634	-2.923	0.003468
6	41045250	rs115202236	OARD1	C	A	0.009	0.006	0.015	-3.456	0.000549	12.219	0.002221	3.15	0.001634	-2.923	0.003468
6	41046420	rs12201865	OARD1	A	T	0.009	0.006	0.015	-3.456	0.000549	12.219	0.002221	3.15	0.001634	-2.923	0.003468
6	41049769	rs12200736	OARD1	A	G	0.009	0.006	0.015	-3.456	0.000549	12.219	0.002221	3.15	0.001634	-2.923	0.003468
6	41050795	rs10947945	OARD1	T	C	0.009	0.006	0.015	-3.456	0.000549	12.219	0.002221	3.15	0.001634	-2.923	0.003468
6	41056272	rs12210716	OARD1	C	T	0.009	0.006	0.015	-3.456	0.000549	12.219	0.002221	3.15	0.001634	-2.923	0.003468
6	41100174	rs12193252	TREML1	T	C	0.009	0.005	0.015	-3.456	0.000549	12.219	0.002221	3.15	0.001634	-2.923	0.003468
6	41106953	rs80087511	TREML1	A	G	0.009	0.006	0.015	-3.456	0.000549	12.219	0.002221	3.15	0.001634	-2.923	0.003468
6	41115228	rs12199328	TREML1	G	T	0.009	0.006	0.015	-3.456	0.000549	12.219	0.002221	3.15	0.001634	-2.923	0.003468
20	54594673	rs112700500	CBLN4	A	C	0.005	0.003	0.01	3.418	0.000631	12.418	0.002011	-2.527	0.011518	3.51	0.000448
19	51436832	rs7246283	KLK5	G	A	0.121	0.104	0.152	3.415	0.000639	12.396	0.002034	-2.527	0.011512	3.429	0.000606
19	51406618	rs2569531	KLK4	G	A	0.412	0.383	0.463	3.412	0.000644	11.787	0.002757	-3.02	0.002525	2.871	0.004097
16	79480279	rs72802480	MAF	A	G	0.047	0.038	0.062	3.407	0.000656	12.148	0.002302	-2.537	0.011195	3.378	0.00073
16	79480884	rs28665684	MAF	C	G	0.047	0.038	0.063	3.407	0.000656	12.148	0.002302	-2.537	0.011195	3.378	0.00073
16	79481105	rs13335661	MAF	G	A	0.047	0.038	0.063	3.407	0.000656	12.148	0.002302	-2.537	0.011195	3.378	0.00073
19	51434270	rs2472258	KLK5	G	T	0.123	0.093	0.178	3.404	0.000664	11.589	0.003044	-2.891	0.003837	3.036	0.002395
19	51434627	rs1654546	KLK5	C	T	0.136	0.106	0.189	3.404	0.000665	11.967	0.00252	-2.576	0.009983	3.294	0.000988
3	56728811	rs9814014	FAM208A	T	C	0.127	0.112	0.152	-3.402	0.00067	15.96	0.000342	1.741	0.081763	-3.977	7.00E-05
7	142635991	rs149933991	C7orf34	C	T	0.028	0.034	0.016	-3.4	0.000675	11.857	0.002662	3.209	0.001331	-2.819	0.004814
7	145740605	rs117593982	CNTNAP2	T	C	0.015	0.017	0.012	-3.396	0.000685	11.769	0.002782	3.247	0.001167	-2.814	0.004899
1	161221400	rs4266909	PCP4L1	T	C	0.005	0.004	0.007	3.391	0.000697	11.579	0.00306	-2.751	0.005945	3.067	0.002162
6	40936909	rs114554732	UNC5CL	A	T	0.009	0.006	0.015	-3.385	0.000713	11.784	0.002762	3.15	0.001634	-2.837	0.004557
6	40957011	rs75889804	UNC5CL	C	T	0.009	0.006	0.015	-3.385	0.000713	11.784	0.002762	3.15	0.001634	-2.837	0.004557
6	40968381	rs139645060	UNC5CL	A	G	0.009	0.006	0.015	-3.385	0.000713	11.784	0.002762	3.15	0.001634	-2.837	0.004557
6	40969516	rs566066355	UNC5CL	A	G	0.009	0.006	0.015	-3.385	0.000713	11.784	0.002762	3.15	0.001634	-2.837	0.004557
6	40972117	rs571925871	UNC5CL	T	C	0.009	0.006	0.014	-3.385	0.000713	11.784	0.002762	3.15	0.001634	-2.837	0.004557
6	40978717	rs74954656	UNC5CL	T	C	0.009	0.006	0.015	-3.385	0.000713	11.784	0.002762	3.15	0.001634	-2.837	0.004557
6	40981068	rs371655333	UNC5CL	A	G	0.009	0.006	0.015	-3.385	0.000713	11.784	0.002762	3.15	0.001634	-2.837	0.004557
6	40986679	rs75281477	UNC5CL	A	G	0.009	0.006	0.015	-3.385	0.000713	11.784	0.002762	3.15	0.001634	-2.837	0.004557
6	40999762	rs114570100	UNC5CL	A	G	0.009	0.006	0.015	-3.385	0.000713	11.784	0.002762	3.15	0.001634	-2.837	0.004557
16	19347902	rs4566149	CLEC19A	A	G	0.385	0.339	0.467	3.377	0.000732	11.699	0.002882	-3.148	0.001643	2.732	0.006293
2	233517786	rs34472888	EFHD1	T	C	0.062	0.066	0.054	3.37	0.000752	11.744	0.002817	-2.491	0.012723	3.277	0.00105
14	53882244	rs9323242	DDHD1	A	G	0.01	0.004	0.02	-3.369	0.000754	13.125	0.001412	3.623	0.000291	-2.764	0.005711
19	51439009	rs7255117	KLK5	T	C	0.123	0.106	0.153	3.362	0.000773	12.948	0.001543	-2.256	0.024095	3.573	0.000353
19	51439209	rs7255259	KLK5	G	A	0.123	0.106	0.153	3.362	0.000773	12.948	0.001543	-2.256	0.024095	3.573	0.000353
19	51439652	rs10420829	KLK5	C	T	0.123	0.106	0.153	3.362	0.000773	12.948	0.001543	-2.256	0.024095	3.573	0.000353
19	51439706	rs78683124	KLK5	A	G	0.123	0.106	0.153	3.362	0.000773	12.948	0.001543	-2.256	0.024095	3.573	0.000353
20	55281968	rs116900243	TFAP2C	A	G	0.015	0.019	0.007	3.362	0.000775	11.345	0.003439	-2.401	0.01634	2.859	0.004246
16	79024602	rs61353272	WWOX	A	G	0.135	0.138	0.129	-3.36	0.00078	11.305	0.003508	2.935	0.003336	-2.935	0.003334
19	1129978	rs78436517	SBNO2	T	C	0.057	0.048	0.073	-3.359	0.000783	11.554	0.003098	2.38	0.017311	-3.204	0.001356
6	41279685	rs12212468	NCR2	T	G	0.008	0.004	0.016	-3.354	0.000797	11.249	0.003609	2.887	0.003892	-3.043	0.002344
16	19346354	rs56141588	CLEC19A	C	A	0.387	0.341	0.47	3.349	0.000811	11.65	0.002953	-3.185	0.001448	2.648	0.008104
11	85548400	rs56271770	CCDC83	T	C	0.243	0.261	0.211	3.349	0.000812	11.222	0.003657	-2.779	0.005453	2.912	0.003596
20	55226501	rs6025044	TFAP2C	C	G	0.012	0.007	0.021	-3.348	0.000813	11.266	0.003579	3.073	0.002118	-3	0.002697
11	85566169	rs11234446	CCDC83	G	A	0.246	0.265	0.211	3.336	0.000848	11.141	0.003809	-2.651	0.008021	2.99	0.002787
20	55015237	rs74753154	CASS4	T	C	0.148	0.145	0.151	-3.336	0.000851	11.128	0.003833	2.821	0.004791	-2.99	0.002785
2	233518198	rs4973551	EFHD1	G	A	0.063	0.066	0.056	3.335	0.000853	11.442	0.003276	-2.525	0.011559	3.225	0.00126
11	85565864	rs12361800	CCDC83	A	G	0.244	0.261	0.212	3.334	0.000857	11.127	0.003836	-2.779	0.005453	2.889	0.003868
11	86325720	rs77463401	ME3	C	T	0.058	0.057	0.058	3.318	0.000906	12.007	0.00247	-3.301	0.000965	2.373	0.017648
16	30991933	rs56788559	SETD1A	T	C	0.008	0.006	0.011	-3.318	0.000907	11.031	0.004024	2.898	0.003755	-3.023	0.002502
11	85431886	rs17148370	SYTL2	A	G	0.021	0.013	0.034	-3.312	0.000926	13.877	0.000969	3.718	0.000201	-2.425	0.01531
1	207675712	rs61822964	CR1	G	A	0.089	0.084	0.097	-3.309	0.000937	11.285	0.003543	2.543	0.010994	-3.228	0.001246
19	51433910	rs1654548	KLK5	T	C	0.127	0.095	0.184	3.299	0.00097	11.007	0.004073	-2.646	0.008143	3.081	0.002063
19	51433915	rs1701905	KLK5	G	A	0.127	0.095	0.183	3.299	0.00097	11.007	0.004073	-2.646	0.008143	3.081	0.002063
11	121829976	rs1219440	BLID	T	C	0.33	0.359	0.278	-3.298	0.000973	11.437	0.003284	2.206	0.027355	-3.263	0.001101
11	121830239	rs1231186	BLID	T	C	0.33	0.359	0.278	-3.298	0.000973	11.437	0.003284	2.206	0.027355	-3.263	0.001101
19	1138587	rs11668613	SBNO2	T	C	0.045	0.043	0.048	-3.296	0.000982	10.994	0.0041	2.383	0.017167	-3.073	0.002117
19	1139534	rs74979340	SBNO2	A	C	0.045	0.043	0.048	-3.296	0.000982	10.994	0.0041	2.383	0.017167	-3.073	0.002117
19	1140114	rs111823973	SBNO2	T	C	0.045	0.043	0.048	-3.296	0.000982	10.994	0.0041	2.383	0.017167	-3.073	0.002117
19	1146100	rs11667680	SBNO2	C	A	0.044	0.042	0.048	-3.296	0.000982	10.994	0.0041	2.383	0.017167	-3.073	0.002117
16	19346639	rs1004101	CLEC19A	G	A	0.371	0.332	0.442	3.292	0.000994	10.983	0.004121	-2.995	0.002747	2.731	0.006313
19	1130746	rs10412582	SBNO2	A	G	0.057	0.049	0.073	-3.29	0.001002	10.993	0.0041	2.38	0.017311	-3.092	0.001986
18	55792095	rs581332	NEDD4L	A	G	0.038	0.038	0.039	-3.29	0.001003	11.011	0.004064	2.397	0.016525	-3.124	0.001783
21	27798737	rs462049	CYYR1	A	G	0.134	0.133	0.134	3.286	0.001018	11.119	0.003851	-2.41	0.015966	3.192	0.001411
16	19391896	rs76032233	TMC5	G	A	0.077	0.086	0.06	-3.273	0.001065	10.728	0.004681	2.607	0.009147	-2.995	0.002742
6	41625684	rs79786333	MDFI	A	G	0.065	0.056	0.081	3.271	0.001072	13.224	0.001344	-3.633	0.000281	2.357	0.018444
7	99600617	rs567136993	ZKSCAN1	A	G	0.009	0.011	0.007	-3.269	0.001078	11.999	0.00248	3.443	0.000576	-2.424	0.015368
11	121826497	rs1237355	BLID	A	G	0.329	0.358	0.279	-3.265	0.001093	11.367	0.003401	2.131	0.03309	-3.278	0.001044
17	4707619	rs10852865	PLD2	A	C	0.184	0.178	0.196	3.265	0.001096	11.335	0.003456	-2.335	0.019534	3.306	0.000946
19	51400812	rs2659107	KLK4	T	C	0.428	0.388	0.499	3.26	0.001115	10.713	0.004717	-2.487	0.01289	3.042	0.002347
11	85488169	rs76095821	SYTL2	C	T	0.022	0.021	0.023	3.253	0.001143	11.054	0.003978	-2.385	0.017094	3.228	0.001248
19	1138954	rs11668506	SBNO2	A	G	0.045	0.043	0.047	-3.245	0.001173	10.633	0.004911	2.383	0.017167	-3.006	0.00265
19	1140439	rs77672535	SBNO2	A	G	0.045	0.043	0.049	-3.245	0.001173	10.633	0.004911	2.383	0.017167	-3.006	0.00265
2	233521627	rs4973552	EFHD1	T	C	0.057	0.063	0.048	3.245	0.001176	11.13	0.00383	-2.292	0.021893	3.234	0.001222
2	234238949	rs3792095	SAG	A	G	0.053	0.055	0.051	3.244	0.00118	11.828	0.002702	-3.254	0.001138	2.306	0.021118
11	85537188	rs1445499	SYTL2	C	G	0.288	0.297	0.273	3.243	0.001183	11.669	0.002925	-3.256	0.001128	2.278	0.022738
17	4723804	rs9635705	PLD2	A	G	0.212	0.222	0.192	3.24	0.001196	13.966	0.000927	-1.743	0.081388	3.729	0.000192
14	92739285	rs113927774	SLC24A4	T	C	0.009	0.005	0.016	-3.239	0.001198	12.919	0.001565	2.328	0.019895	-3.572	0.000354
14	92739400	rs112941505	SLC24A4	A	G	0.01	0.005	0.018	-3.239	0.001198	12.919	0.001565	2.328	0.019895	-3.572	0.000354
14	92740382	rs7140728	SLC24A4	G	A	0.01	0.005	0.018	-3.239	0.001198	12.919	0.001565	2.328	0.019895	-3.572	0.000354
14	92740916	rs111678019	SLC24A4	G	C	0.011	0.005	0.02	-3.239	0.001198	12.919	0.001565	2.328	0.019895	-3.572	0.000354
7	143042217	rs28757640	CLCN1	C	T	0.011	0.004	0.024	3.239	0.001198	10.608	0.004973	-2.743	0.006085	3.129	0.001754
18	56357745	rs78625980	MALT1	T	G	0.013	0.013	0.013	-3.221	0.001279	10.416	0.005473	2.685	0.007257	-2.826	0.004707
18	56447371	rs117858086	MALT1	A	G	0.013	0.013	0.013	-3.221	0.001279	10.416	0.005473	2.685	0.007257	-2.826	0.004707
7	100503182	rs139585865	ACHE	T	C	0.011	0.011	0.011	-3.214	0.001311	10.368	0.005606	2.784	0.005372	-2.723	0.006463
2	233502984	rs13029754	EFHD1	G	A	0.2	0.187	0.223	3.213	0.001312	11.241	0.003623	-2.144	0.032027	3.277	0.001049
19	690548	rs10422064	PRSS57	A	G	0.232	0.239	0.218	3.21	0.001326	10.519	0.005197	-2.385	0.017089	3.05	0.00229
11	121294360	rs297517	SORL1	G	T	0.408	0.389	0.441	-3.208	0.001336	12.612	0.001825	3.498	0.000469	-2.118	0.03418
20	55227987	rs6092344	TFAP2C	T	C	0.01	0.006	0.018	-3.204	0.001355	10.998	0.004091	3.214	0.001307	-2.624	0.008699
19	51663186	rs137953543	SIGLEC7	C	A	0.007	0.007	0.006	3.204	0.001357	10.747	0.004639	-2.51	0.012075	3.236	0.001214
10	11723616	rs10508428	ECHDC3	G	A	0.382	0.388	0.372	3.191	0.00142	10.766	0.004594	-3.064	0.002182	2.444	0.014515
14	53877166	rs13379067	DDHD1	A	C	0.011	0.005	0.021	-3.189	0.001425	13.328	0.001276	3.629	0.000285	-2.381	0.01727
14	53877983	rs77535667	DDHD1	A	T	0.011	0.005	0.022	-3.189	0.001425	13.328	0.001276	3.629	0.000285	-2.381	0.01727
14	53883076	rs10140041	DDHD1	A	C	0.011	0.005	0.022	-3.189	0.001425	13.328	0.001276	3.629	0.000285	-2.381	0.01727
14	53887716	rs78126501	DDHD1	C	T	0.011	0.005	0.022	-3.189	0.001425	13.328	0.001276	3.629	0.000285	-2.381	0.01727
14	53888009	rs10145367	DDHD1	A	T	0.011	0.005	0.022	-3.189	0.001425	13.328	0.001276	3.629	0.000285	-2.381	0.01727
2	233515747	rs16829377	EFHD1	G	C	0.061	0.067	0.052	3.188	0.001435	10.4	0.005517	-2.4	0.016387	3.052	0.002277
2	233492416	rs35613670	EFHD1	G	C	0.057	0.061	0.05	3.188	0.001435	10.37	0.005599	-2.413	0.015836	3.04	0.002363
1	207673414	rs61822963	CR1	A	G	0.086	0.081	0.095	-3.183	0.001456	10.484	0.00529	2.431	0.01507	-3.118	0.001821
17	4784726	rs2270159	MINK1	A	G	0.172	0.179	0.16	3.181	0.001467	11.921	0.002578	-1.926	0.054115	3.448	0.000565
11	85362026	rs4570600	TMEM126A	C	T	0.013	0.007	0.024	-3.18	0.001472	10.288	0.005835	3.189	0.001428	-3.006	0.002646
6	32895667	rs151722	HLA-DMB	A	C	0.044	0.037	0.057	3.179	0.001478	12.414	0.002015	-2.004	0.045101	3.523	0.000427
19	45820540	rs12971433	CKM	T	A	0.443	0.398	0.475	3.173	0.001507	10.82	0.004471	-2.134	0.032851	3.204	0.001355
6	47891204	rs147408187	PTCHD4	T	C	0.008	0.008	0.007	3.171	0.001522	10.221	0.006034	-2.263	0.023635	3.036	0.002395
6	47904042	rs187770713	PTCHD4	A	C	0.007	0.008	0.006	3.171	0.001522	10.221	0.006034	-2.263	0.023635	3.036	0.002395
19	51433975	rs1654547	KLK5	A	G	0.101	0.076	0.145	3.168	0.001534	10.326	0.005724	-2.394	0.016659	3.037	0.002387
11	85600110	rs12291381	CCDC83	C	T	0.252	0.281	0.2	3.164	0.001555	10.164	0.006209	-2.362	0.01817	2.963	0.003046
11	85596924	rs11234462	CCDC83	A	G	0.232	0.256	0.188	3.163	0.001562	10.008	0.006711	-2.622	0.008738	2.781	0.005416
7	99656847	rs538336139	ZSCAN21	A	T	0.009	0.01	0.007	-3.159	0.001584	11.296	0.003525	3.345	0.000824	-2.325	0.020071
7	99670792	rs76593294	ZNF3	T	C	0.009	0.01	0.007	-3.159	0.001584	11.296	0.003525	3.345	0.000824	-2.325	0.020071
7	99743841	rs116870394	LAMTOR4	G	C	0.009	0.01	0.007	-3.159	0.001584	11.296	0.003525	3.345	0.000824	-2.325	0.020071
7	99793352	rs116941680	STAG3	A	G	0.009	0.01	0.007	-3.159	0.001584	11.296	0.003525	3.345	0.000824	-2.325	0.020071
7	99839934	rs528037909	GATS	T	C	0.009	0.01	0.007	-3.159	0.001584	11.296	0.003525	3.345	0.000824	-2.325	0.020071
19	1129008	rs77065759	SBNO2	T	G	0.062	0.051	0.082	-3.158	0.00159	10.169	0.006192	2.288	0.022127	-3.003	0.002674
17	4769418	rs4436834	MINK1	T	C	0.171	0.179	0.157	3.148	0.001642	12.062	0.002403	-1.849	0.06448	3.472	0.000516
20	55243824	rs6092349	TFAP2C	C	T	0.104	0.083	0.141	-3.147	0.001648	10.548	0.005123	2.196	0.028112	-3.187	0.001435
16	31142767	rs117219760	PRSS8	G	T	0.012	0.014	0.007	3.146	0.001654	10.751	0.004628	-3.13	0.001745	2.19	0.02852
16	19337083	rs62025429	CLEC19A	T	C	0.397	0.351	0.478	3.145	0.001661	10.083	0.006463	-2.885	0.00391	2.564	0.010357
11	121831237	rs1666653	BLID	T	G	0.331	0.359	0.28	-3.143	0.001672	10.761	0.004606	1.961	0.049912	-3.217	0.001296
11	86318844	rs74689450	ME3	G	T	0.058	0.061	0.052	3.142	0.001677	11.135	0.00382	-3.217	0.001293	2.136	0.032642
15	58624328	rs17821232	ALDH1A2	A	G	0.086	0.092	0.077	3.14	0.00169	10.631	0.004914	-3.091	0.001992	2.406	0.016135
11	85620823	rs17148585	CCDC83	C	T	0.336	0.346	0.318	3.14	0.00169	9.864	0.007213	-2.536	0.011198	2.784	0.00537
2	234241509	rs28605452	SAG	G	A	0.105	0.096	0.121	3.138	0.001701	9.875	0.007174	-2.737	0.006202	2.751	0.005944
16	19385455	rs7194414	TMC5	T	C	0.096	0.105	0.081	-3.135	0.001721	9.835	0.007318	2.555	0.010608	-2.871	0.004095
16	79254030	rs529860359	WWOX	A	G	0.013	0.014	0.011	-3.134	0.001724	9.861	0.007221	2.467	0.013613	-2.895	0.003795
11	85595106	rs12361645	CCDC83	G	C	0.222	0.253	0.166	3.132	0.001738	9.807	0.007421	-2.557	0.010568	2.78	0.005444
14	53505635	rs57705369	DDHD1	G	A	0.234	0.244	0.216	-3.13	0.001751	9.832	0.007329	2.773	0.005553	-2.657	0.007881
7	143031597	rs10046517	CLCN1	G	A	0.014	0.006	0.028	3.124	0.001782	10.31	0.005771	-2.48	0.013153	3.174	0.001505
19	1136307	rs76734507	SBNO2	T	C	0.045	0.042	0.048	-3.124	0.001784	9.788	0.007491	2.383	0.017167	-2.827	0.004696
19	51433046	rs2739400	KLK5	T	C	0.123	0.092	0.18	3.119	0.001814	10.159	0.006223	-3.022	0.00251	2.467	0.013627
19	51433048	rs2739401	KLK5	T	C	0.123	0.092	0.18	3.119	0.001814	10.159	0.006223	-3.022	0.00251	2.467	0.013627
19	45700828	rs8102309	MARK4	A	G	0.43	0.429	0.431	-3.117	0.001825	10.646	0.004878	2.085	0.037034	-3.216	0.001302
21	27800369	rs219654	CYYR1	A	G	0.132	0.133	0.129	3.113	0.001851	10.215	0.00605	-2.168	0.030131	3.107	0.00189
21	27802198	rs219660	CYYR1	A	G	0.132	0.133	0.129	3.113	0.001851	10.215	0.00605	-2.168	0.030131	3.107	0.00189
19	51410471	rs2235091	KLK4	G	A	0.38	0.361	0.414	3.113	0.001854	9.84	0.0073	-2.766	0.005675	2.59	0.009587
10	11715636	rs11257236	USP6NL	G	A	0.341	0.35	0.324	3.107	0.001891	10.251	0.005944	-3.025	0.002483	2.367	0.017935
11	47380995	rs79498485	SPI1	T	C	0.167	0.135	0.224	-3.107	0.001891	9.653	0.008015	2.657	0.007874	-2.784	0.005377
2	234102624	rs115296980	INPP5D	A	T	0.005	0.004	0.007	3.105	0.001901	9.745	0.007655	-2.743	0.006079	2.983	0.002859
11	85526690	rs1445498	SYTL2	T	C	0.145	0.172	0.097	3.105	0.001902	10.189	0.006129	-2.957	0.003106	2.373	0.017621
11	85590430	rs1596740	CCDC83	C	A	0.248	0.275	0.199	3.104	0.001912	9.69	0.007869	-2.398	0.016468	2.841	0.004496
11	85598664	rs12280977	CCDC83	T	C	0.248	0.274	0.2	3.104	0.001912	9.69	0.007869	-2.398	0.016468	2.841	0.004496
7	145568251	rs151268295	CNTNAP2	A	T	0.025	0.02	0.032	3.103	0.001914	10.138	0.006288	-3.017	0.002554	2.478	0.013224
19	1135230	rs11882937	SBNO2	A	G	0.053	0.048	0.062	-3.097	0.001955	9.631	0.008103	2.593	0.009528	-2.66	0.007815
16	79487293	rs28372131	MAF	T	C	0.037	0.035	0.04	3.093	0.001983	10.191	0.006125	-2.198	0.027962	3.142	0.00168
16	79487396	rs28410703	MAF	A	C	0.037	0.035	0.04	3.093	0.001983	10.191	0.006125	-2.198	0.027962	3.142	0.00168
17	46981752	rs186602177	UBE2Z	T	C	0.01	0.013	0.006	3.093	0.001985	10.235	0.005989	-1.989	0.04674	3.14	0.001688
11	85394618	rs17148334	CCDC89	A	G	0.023	0.012	0.041	-3.092	0.001989	9.644	0.00805	3.049	0.002297	-2.915	0.003558
20	55159961	rs147449560	TFAP2C	C	T	0.005	0.001	0.011	-3.086	0.002027	9.534	0.008505	2.734	0.00625	-2.901	0.003714
20	55175888	rs144209636	TFAP2C	T	C	0.005	0.001	0.011	-3.086	0.002027	9.534	0.008505	2.734	0.00625	-2.901	0.003714
14	93019461	rs35791550	RIN3	G	A	0.214	0.235	0.178	3.08	0.002067	13.427	0.001215	-1.394	0.163375	3.653	0.00026
4	10859679	rs76957256	CLNK	A	G	0.126	0.146	0.089	3.078	0.002081	15.092	0.000528	-1.326	0.184846	3.797	0.000147
19	45270629	rs149929516	BCL3	A	C	0.018	0.019	0.018	-3.077	0.002088	9.504	0.008635	2.402	0.016283	-2.813	0.004912
20	54729246	rs150889375	MC3R	A	G	0.007	0.006	0.007	-3.075	0.002107	9.563	0.008385	2.215	0.026732	-2.896	0.003775
20	54591062	rs111857644	CBLN4	C	T	0.005	0.003	0.009	3.074	0.00211	9.461	0.008824	-2.527	0.011518	2.931	0.003379
20	54591768	rs113380553	CBLN4	T	C	0.005	0.003	0.009	3.074	0.00211	9.461	0.008824	-2.527	0.011518	2.931	0.003379
20	54600755	rs112467742	CBLN4	C	T	0.005	0.003	0.009	3.074	0.00211	9.461	0.008824	-2.527	0.011518	2.931	0.003379
20	54605909	rs111289688	CBLN4	C	T	0.005	0.003	0.009	3.074	0.00211	9.461	0.008824	-2.527	0.011518	2.931	0.003379
20	54606496	rs80230754	CBLN4	T	A	0.005	0.003	0.009	3.074	0.00211	9.461	0.008824	-2.527	0.011518	2.931	0.003379
20	54609203	rs112149074	CBLN4	G	A	0.005	0.003	0.009	3.074	0.00211	9.461	0.008824	-2.527	0.011518	2.931	0.003379
20	54610217	rs113045595	CBLN4	G	A	0.005	0.003	0.009	3.074	0.00211	9.461	0.008824	-2.527	0.011518	2.931	0.003379
20	54610715	rs78558213	CBLN4	T	C	0.005	0.003	0.009	3.074	0.00211	9.461	0.008824	-2.527	0.011518	2.931	0.003379
20	54615029	rs74396272	CBLN4	C	T	0.005	0.003	0.009	3.074	0.00211	9.461	0.008824	-2.527	0.011518	2.931	0.003379
20	54620493	rs113608675	CBLN4	C	T	0.005	0.003	0.009	3.074	0.00211	9.461	0.008824	-2.527	0.011518	2.931	0.003379
20	54625219	rs111730438	CBLN4	T	C	0.005	0.003	0.009	3.074	0.00211	9.461	0.008824	-2.527	0.011518	2.931	0.003379
20	54631577	rs111427904	CBLN4	G	A	0.005	0.003	0.009	3.074	0.00211	9.461	0.008824	-2.527	0.011518	2.931	0.003379
11	85393819	rs9943496	CREBZF	T	C	0.022	0.012	0.038	-3.073	0.002118	9.54	0.00848	3.03	0.002449	-2.882	0.003947
19	51989459	rs79498515	CEACAM18	C	T	0.055	0.065	0.039	-3.071	0.002132	12.429	0.002	3.51	0.000448	-1.997	0.045847
16	79512288	rs55652037	MAF	G	A	0.017	0.017	0.016	3.07	0.002141	9.429	0.008963	-2.445	0.014482	2.648	0.00809
7	142628674	rs185983926	TRPV5	T	C	0.008	0.012	0.002	3.068	0.002151	9.428	0.00897	-2.5	0.012419	2.819	0.004812
19	45699240	rs3848526	MARK4	T	C	0.433	0.434	0.432	-3.068	0.002155	10.416	0.005474	2.019	0.043472	-3.19	0.001425
11	85600835	rs12271536	CCDC83	C	A	0.251	0.281	0.198	3.067	0.00216	9.882	0.007148	-2.116	0.034385	3.028	0.002464
19	45820096	rs10411862	CKM	C	T	0.282	0.269	0.307	3.065	0.00218	12.749	0.001704	-1.487	0.137002	3.566	0.000363
4	10986717	rs3916085	CLNK	G	A	0.489	0.495	0.479	3.063	0.002191	17.273	0.000177	-1.027	0.304238	4.003	6.20E-05
11	85502168	rs12099426	SYTL2	A	C	0.029	0.013	0.058	-3.063	0.002193	9.803	0.007437	2.738	0.006174	-3.119	0.001813
11	85596214	rs56160063	CCDC83	A	G	0.213	0.238	0.169	3.06	0.002215	9.923	0.007002	-2.055	0.03991	3.058	0.002225
3	56858029	rs530877756	ARHGEF3	C	A	0.025	0.026	0.024	-3.057	0.002236	10.674	0.004811	1.955	0.05064	-3.254	0.00114
18	56434266	rs79034019	MALT1	T	C	0.013	0.013	0.013	-3.056	0.002246	9.491	0.008693	2.685	0.007257	-2.596	0.009439
19	46153512	rs34103704	EML2	A	C	0.172	0.173	0.168	3.055	0.002247	9.393	0.009127	-2.482	0.013073	2.822	0.004767
18	55848540	rs74385439	NEDD4L	G	A	0.014	0.015	0.011	-3.055	0.002248	12.324	0.002108	1.528	0.12663	-3.494	0.000476
6	32817774	rs2395269	PSMB9	G	T	0.141	0.135	0.151	-3.055	0.002252	10.436	0.005417	2.023	0.04312	-3.202	0.001366
2	233484101	rs34384799	EFHD1	G	A	0.061	0.063	0.057	3.053	0.002265	9.322	0.009459	-2.54	0.011084	2.696	0.007022
17	4936336	rs72822610	SLC52A1	T	A	0.143	0.152	0.127	-3.053	0.002266	9.854	0.007249	2.982	0.002864	-2.412	0.015857
19	1128718	rs117174478	SBNO2	T	C	0.02	0.022	0.018	-3.053	0.002268	9.782	0.007515	1.927	0.053935	-3.017	0.002556
20	55392174	rs4811754	TFAP2C	C	A	0.107	0.093	0.133	-3.052	0.002272	9.593	0.008258	2.82	0.004807	-2.434	0.014941
6	41148851	rs140837455	TREML2	G	A	0.011	0.002	0.028	3.051	0.002284	11.215	0.003669	-3.349	0.000812	2.26	0.023834
6	40577719	rs111764109	LRFN2	G	A	0.049	0.049	0.05	-3.048	0.002301	9.321	0.009462	2.576	0.010007	-2.806	0.005024
11	47527392	rs11823490	CELF1	T	C	0.164	0.138	0.211	-3.047	0.002312	9.334	0.009402	2.689	0.00717	-2.641	0.008267
11	85520580	rs79753303	SYTL2	A	G	0.145	0.171	0.099	3.046	0.002316	9.957	0.006886	-2.953	0.003143	2.277	0.022811
19	1125988	rs75410576	SBNO2	A	G	0.053	0.047	0.063	-3.046	0.002319	9.345	0.009351	2.613	0.008975	-2.585	0.009727
20	55427514	rs6099304	TFAP2C	G	A	0.016	0.005	0.036	-3.046	0.00232	10.174	0.006178	3.086	0.002025	-2.308	0.021008
17	47487440	rs75947528	PHB	G	T	0.022	0.021	0.023	-3.045	0.002325	10.128	0.006321	2.162	0.030624	-3.142	0.001676
2	233491307	rs78689171	EFHD1	T	C	0.058	0.063	0.05	3.043	0.002344	9.565	0.008376	-2.245	0.024779	2.959	0.003086
11	85456196	rs17148395	SYTL2	A	G	0.029	0.013	0.056	-3.042	0.002352	9.715	0.007769	2.722	0.006493	-3.11	0.001869
11	85464922	rs12099248	SYTL2	T	A	0.029	0.013	0.057	-3.042	0.002352	9.715	0.007769	2.722	0.006493	-3.11	0.001869
11	85465234	rs17148417	SYTL2	C	T	0.029	0.013	0.057	-3.042	0.002352	9.715	0.007769	2.722	0.006493	-3.11	0.001869
11	85465328	rs17148419	SYTL2	G	C	0.029	0.013	0.057	-3.042	0.002352	9.715	0.007769	2.722	0.006493	-3.11	0.001869
11	85465936	rs34050255	SYTL2	A	G	0.029	0.013	0.057	-3.042	0.002352	9.715	0.007769	2.722	0.006493	-3.11	0.001869
11	85465998	rs11822544	SYTL2	G	C	0.029	0.013	0.057	-3.042	0.002352	9.715	0.007769	2.722	0.006493	-3.11	0.001869
11	85466868	rs17148431	SYTL2	A	G	0.029	0.013	0.057	-3.042	0.002352	9.715	0.007769	2.722	0.006493	-3.11	0.001869
11	85467306	rs17148438	SYTL2	A	G	0.029	0.013	0.057	-3.042	0.002352	9.715	0.007769	2.722	0.006493	-3.11	0.001869
11	85473347	rs17148453	SYTL2	C	A	0.029	0.013	0.057	-3.042	0.002352	9.715	0.007769	2.722	0.006493	-3.11	0.001869
11	85478780	rs7928873	SYTL2	T	C	0.029	0.013	0.057	-3.042	0.002352	9.715	0.007769	2.722	0.006493	-3.11	0.001869
11	85485437	rs7129079	SYTL2	C	T	0.031	0.013	0.061	-3.042	0.002352	9.715	0.007769	2.722	0.006493	-3.11	0.001869
11	85486103	rs60958929	SYTL2	G	T	0.029	0.013	0.057	-3.042	0.002352	9.715	0.007769	2.722	0.006493	-3.11	0.001869
11	85487172	rs28450318	SYTL2	T	C	0.029	0.013	0.057	-3.042	0.002352	9.715	0.007769	2.722	0.006493	-3.11	0.001869
11	85488961	rs55739500	SYTL2	T	C	0.029	0.013	0.058	-3.042	0.002352	9.715	0.007769	2.722	0.006493	-3.11	0.001869
11	85489199	rs17148464	SYTL2	G	T	0.029	0.013	0.057	-3.042	0.002352	9.715	0.007769	2.722	0.006493	-3.11	0.001869
11	85489835	rs4088048	SYTL2	T	C	0.029	0.013	0.057	-3.042	0.002352	9.715	0.007769	2.722	0.006493	-3.11	0.001869
11	85491274	rs17148473	SYTL2	C	T	0.029	0.013	0.057	-3.042	0.002352	9.715	0.007769	2.722	0.006493	-3.11	0.001869
11	85493908	rs73519658	SYTL2	G	C	0.029	0.013	0.057	-3.042	0.002352	9.715	0.007769	2.722	0.006493	-3.11	0.001869
11	85495016	rs7925247	SYTL2	T	C	0.029	0.013	0.057	-3.042	0.002352	9.715	0.007769	2.722	0.006493	-3.11	0.001869
11	85498038	rs17148488	SYTL2	C	A	0.029	0.013	0.058	-3.042	0.002352	9.715	0.007769	2.722	0.006493	-3.11	0.001869
11	85506447	rs1445515	SYTL2	G	A	0.029	0.013	0.059	-3.042	0.002352	9.715	0.007769	2.722	0.006493	-3.11	0.001869
11	85516953	rs58519079	SYTL2	C	T	0.029	0.013	0.058	-3.042	0.002352	9.715	0.007769	2.722	0.006493	-3.11	0.001869
19	51433003	rs2659081	KLK5	A	G	0.124	0.092	0.181	3.04	0.002362	9.513	0.008596	-2.885	0.003914	2.467	0.013627
11	85364556	rs17148301	TMEM126A	G	A	0.023	0.012	0.041	-3.04	0.002367	9.408	0.00906	3.049	0.002297	-2.867	0.004149
11	85367702	rs7113272	TMEM126A	T	C	0.023	0.012	0.041	-3.04	0.002367	9.408	0.00906	3.049	0.002297	-2.867	0.004149
19	45700607	rs8100000	MARK4	C	T	0.435	0.435	0.434	-3.036	0.0024	9.974	0.006827	2.06	0.039421	-3.102	0.001924
19	51517479	rs78117875	KLK10	G	T	0.048	0.046	0.051	3.036	0.002401	9.27	0.009707	-2.46	0.013897	2.818	0.004838
16	19345735	rs62025430	CLEC19A	C	G	0.396	0.35	0.477	3.035	0.002409	9.883	0.007146	-3.001	0.002692	2.288	0.02216
19	1309865	rs8110539	MUM1	T	C	0.026	0.011	0.052	3.031	0.002439	12.3	0.002133	-3.504	0.000458	2.259	0.023885
7	99582641	rs191045884	AZGP1	A	G	0.009	0.009	0.007	-3.028	0.002464	10.296	0.005811	3.193	0.001409	-2.325	0.020071
8	27443389	rs73229094	CLU	C	G	0.036	0.039	0.032	3.027	0.00247	10.013	0.006696	-3.089	0.002008	2.238	0.025239
11	85598949	rs74440131	CCDC83	G	A	0.248	0.275	0.2	3.023	0.0025	9.205	0.010025	-2.32	0.020358	2.776	0.005508
11	85426308	rs60068371	SYTL2	G	A	0.03	0.015	0.057	-3.022	0.002511	9.133	0.010394	2.924	0.003455	-2.918	0.003525
17	4758244	rs12602414	MINK1	G	A	0.217	0.202	0.244	3.02	0.002526	13.849	0.000984	-1.332	0.182696	3.674	0.000239
11	85304426	rs76172574	DLG2	C	T	0.021	0.012	0.037	-3.02	0.002527	9.299	0.009565	3.03	0.002449	-2.835	0.004581
11	85316425	rs55650249	DLG2	T	C	0.021	0.012	0.036	-3.02	0.002527	9.299	0.009565	3.03	0.002449	-2.835	0.004581
11	85317645	rs7103387	DLG2	C	G	0.021	0.012	0.038	-3.02	0.002527	9.299	0.009565	3.03	0.002449	-2.835	0.004581
11	85329636	rs58967928	DLG2	A	T	0.02	0.012	0.035	-3.02	0.002527	9.299	0.009565	3.03	0.002449	-2.835	0.004581
11	85334827	rs12099140	DLG2	G	T	0.021	0.012	0.037	-3.02	0.002527	9.299	0.009565	3.03	0.002449	-2.835	0.004581
11	85336904	rs17148255	DLG2	A	T	0.021	0.012	0.037	-3.02	0.002527	9.299	0.009565	3.03	0.002449	-2.835	0.004581
11	85337170	rs76300050	DLG2	G	A	0.021	0.012	0.037	-3.02	0.002527	9.299	0.009565	3.03	0.002449	-2.835	0.004581
11	85337305	rs17148259	DLG2	G	T	0.021	0.012	0.037	-3.02	0.002527	9.299	0.009565	3.03	0.002449	-2.835	0.004581
11	85339074	rs17148267	DLG2	C	T	0.021	0.012	0.037	-3.02	0.002527	9.299	0.009565	3.03	0.002449	-2.835	0.004581
11	85346011	rs76218810	TMEM126B	T	C	0.021	0.012	0.037	-3.02	0.002527	9.299	0.009565	3.03	0.002449	-2.835	0.004581
11	85348965	rs78220605	TMEM126B	G	A	0.021	0.012	0.037	-3.02	0.002527	9.299	0.009565	3.03	0.002449	-2.835	0.004581
11	85350606	rs7116307	TMEM126B	A	G	0.021	0.012	0.037	-3.02	0.002527	9.299	0.009565	3.03	0.002449	-2.835	0.004581
19	51808573	rs188954812	IGLON5	A	T	0.025	0.024	0.026	3.019	0.002538	9.31	0.009514	-2.436	0.014833	2.946	0.003217
19	45699932	rs11673520	MARK4	C	T	0.432	0.432	0.433	-3.019	0.002539	10.127	0.006323	1.963	0.04968	-3.147	0.001649
19	45223490	rs111740474	CEACAM16	A	G	0.016	0.021	0.006	-3.018	0.002544	9.149	0.01031	2.638	0.008335	-2.495	0.012582
16	31356937	rs112352355	ITGAX	C	T	0.004	0.003	0.006	-3.015	0.002572	9.602	0.008221	2.111	0.034808	-3.023	0.002502
11	85534546	rs895255	SYTL2	A	C	0.25	0.256	0.238	3.014	0.002577	9.414	0.009032	-2.784	0.005375	2.361	0.018212
19	51411388	rs2979451	KLK4	C	T	0.324	0.31	0.349	3.013	0.002586	9.113	0.010501	-2.355	0.018512	2.765	0.005685
17	4749830	rs8077399	MINK1	C	T	0.225	0.208	0.254	3.01	0.002615	13.744	0.001037	-1.363	0.172979	3.656	0.000256
17	4749936	rs8077539	MINK1	C	T	0.225	0.208	0.254	3.01	0.002615	13.744	0.001037	-1.363	0.172979	3.656	0.000256
2	127777917	rs12468471	BIN1	C	A	0.043	0.026	0.075	3.006	0.002649	9.939	0.006948	-2.113	0.034621	3.129	0.001756
2	128154284	rs6761391	MAP3K2	G	C	0.488	0.449	0.443	3.005	0.002652	9.571	0.008351	-2.866	0.004158	2.354	0.018559
19	51433092	rs2739402	KLK5	G	C	0.124	0.092	0.183	3.004	0.002667	9.352	0.009314	-2.885	0.003914	2.409	0.016012
2	127659746	rs147803102	BIN1	T	C	0.006	0.008	0.004	3	0.0027	9.158	0.010266	-2.172	0.029824	2.873	0.00406
7	145678178	rs17169901	CNTNAP2	G	C	0.052	0.063	0.033	-2.997	0.00273	12.55	0.001883	3.542	0.000398	-1.757	0.078958
21	28057502	rs2830377	CYYR1	A	G	0.325	0.316	0.342	-2.996	0.002735	11.182	0.003732	1.572	0.11595	-3.34	0.000837
21	28057719	rs2830379	CYYR1	C	T	0.325	0.316	0.342	-2.996	0.002735	11.182	0.003732	1.572	0.11595	-3.34	0.000837
21	28058118	rs2830381	CYYR1	C	G	0.325	0.316	0.342	-2.996	0.002735	11.182	0.003732	1.572	0.11595	-3.34	0.000837
21	28059068	rs2830384	CYYR1	A	T	0.324	0.314	0.342	-2.996	0.002735	11.182	0.003732	1.572	0.11595	-3.34	0.000837
21	28059092	rs9984497	CYYR1	A	G	0.324	0.314	0.342	-2.996	0.002735	11.182	0.003732	1.572	0.11595	-3.34	0.000837
21	28059565	rs2830385	CYYR1	C	A	0.324	0.316	0.34	-2.996	0.002735	11.182	0.003732	1.572	0.11595	-3.34	0.000837
21	28060318	rs2830388	CYYR1	A	T	0.325	0.316	0.34	-2.996	0.002735	11.182	0.003732	1.572	0.11595	-3.34	0.000837
21	28060432	rs2830389	CYYR1	T	C	0.325	0.316	0.341	-2.996	0.002735	11.182	0.003732	1.572	0.11595	-3.34	0.000837
17	47525387	rs58988352	PHB	T	C	0.119	0.108	0.139	-2.996	0.002737	13.293	0.001299	3.628	0.000285	-1.86	0.062913
19	51400836	rs1560719	KLK4	G	A	0.443	0.399	0.478	2.995	0.002742	9.195	0.010075	-2.183	0.029069	2.881	0.00396
19	45701014	rs56413312	MARK4	C	T	0.433	0.433	0.432	-2.994	0.002751	9.846	0.007276	1.995	0.046073	-3.095	0.001966
16	19390817	rs62023712	TMC5	C	T	0.315	0.309	0.327	-2.994	0.002752	9.662	0.007978	1.921	0.054773	-3.047	0.00231
16	79212353	rs76012940	WWOX	T	C	0.011	0.011	0.01	2.994	0.002753	8.964	0.011308	-2.762	0.005747	2.824	0.004747
6	32858554	rs9276914	PSMB9	T	C	0.044	0.036	0.057	2.993	0.00276	11.179	0.003737	-1.85	0.064277	3.342	0.000833
6	32892688	rs151724	HLA-DMB	G	A	0.043	0.036	0.057	2.993	0.00276	11.179	0.003737	-1.85	0.064277	3.342	0.000833
6	32895359	rs151723	HLA-DMB	G	A	0.043	0.036	0.057	2.993	0.00276	11.179	0.003737	-1.85	0.064277	3.342	0.000833
11	121288831	rs297497	SORL1	A	G	0.297	0.297	0.298	-2.992	0.002769	9.636	0.008082	2.942	0.003258	-2.232	0.025615
17	47049750	rs146518374	GIP	T	C	0.006	0.007	0.004	-2.992	0.002769	9.045	0.010862	2.005	0.044939	-2.863	0.004192
19	680845	rs12986335	FSTL3	A	G	0.384	0.39	0.373	2.992	0.002769	9.037	0.010907	-2.295	0.021713	2.763	0.00573
16	31044683	rs58726213	STX4	G	A	0.384	0.378	0.396	-2.992	0.002775	9.818	0.007381	1.88	0.060072	-3.079	0.002075
11	121826824	rs1219438	BLID	T	C	0.33	0.358	0.28	-2.991	0.002783	9.876	0.007171	1.824	0.068179	-3.094	0.001977
21	27808280	rs219666	CYYR1	T	A	0.115	0.123	0.102	2.989	0.002799	9.64	0.008067	-1.942	0.052139	3.043	0.002343
3	56741410	rs79303713	ARHGEF3	T	C	0.008	0.003	0.016	-2.987	0.002816	10.169	0.006193	3.109	0.001876	-2.283	0.022415
7	145458175	rs139083769	CNTNAP2	G	A	0.006	0.008	0.003	-2.984	0.002841	9.01	0.011054	2.771	0.005596	-2.491	0.012748
7	145480936	rs148800907	CNTNAP2	T	C	0.006	0.008	0.003	-2.984	0.002841	9.01	0.011054	2.771	0.005596	-2.491	0.012748
7	145499968	rs149130869	CNTNAP2	T	C	0.006	0.008	0.003	-2.984	0.002841	9.01	0.011054	2.771	0.005596	-2.491	0.012748
20	55276800	rs6025088	TFAP2C	T	C	0.05	0.03	0.086	-2.984	0.002842	9.338	0.009383	2.948	0.003199	-2.446	0.014449
20	55277940	rs4810035	TFAP2C	T	A	0.049	0.029	0.086	-2.984	0.002842	9.338	0.009383	2.948	0.003199	-2.446	0.014449
14	92740806	rs11160054	SLC24A4	C	T	0.376	0.349	0.425	-2.983	0.002855	8.982	0.011207	2.662	0.007768	-2.511	0.012025
14	53872513	rs114376306	DDHD1	A	G	0.004	0.001	0.01	-2.983	0.002859	8.895	0.002859	2.983	0.002859	-2.983	0.002859
14	53880616	rs113711316	DDHD1	T	G	0.004	0.001	0.01	-2.983	0.002859	8.895	0.002859	2.983	0.002859	-2.983	0.002859
14	53881492	rs111460589	DDHD1	A	G	0.004	0.001	0.01	-2.983	0.002859	8.895	0.002859	2.983	0.002859	-2.983	0.002859
14	53884136	rs80027403	DDHD1	A	G	0.004	0.001	0.01	-2.983	0.002859	8.895	0.002859	2.983	0.002859	-2.983	0.002859
14	53889349	rs112217736	DDHD1	T	C	0.004	0.001	0.01	-2.983	0.002859	8.895	0.002859	2.983	0.002859	-2.983	0.002859
14	53889590	rs189990941	DDHD1	C	G	0.003	0.001	0.007	-2.983	0.002859	8.895	0.002859	2.983	0.002859	-2.983	0.002859
14	53890615	rs113085391	DDHD1	A	C	0.004	0.001	0.011	-2.983	0.002859	8.895	0.002859	2.983	0.002859	-2.983	0.002859
19	45819807	rs12984728	CKM	T	C	0.439	0.396	0.485	2.982	0.002865	10.114	0.006365	-1.819	0.068921	3.151	0.001625
19	692696	rs139104409	PRSS57	T	C	0.006	0.003	0.011	2.981	0.002873	9.781	0.007516	-3.055	0.002252	2.08	0.037514
16	79229405	rs148464929	WWOX	A	G	0.014	0.014	0.012	-2.98	0.002879	8.894	0.011716	2.452	0.014208	-2.725	0.006432
16	19336633	rs11074383	CLEC19A	G	A	0.394	0.349	0.475	2.98	0.00288	9.149	0.010313	-2.78	0.005432	2.385	0.017073
17	4758848	rs12942499	MINK1	T	C	0.218	0.202	0.246	2.98	0.002882	13.092	0.001436	-1.351	0.176803	3.584	0.000338
11	86159381	rs7941576	ME3	A	G	0.013	0.011	0.018	2.979	0.002896	9.077	0.010688	-2.926	0.003435	2.635	0.008416
19	691909	rs4375794	PRSS57	T	C	0.232	0.24	0.218	2.977	0.002911	8.922	0.011551	-2.324	0.020143	2.743	0.006088
16	31040139	rs112906665	STX4	C	T	0.386	0.377	0.402	-2.975	0.00293	10.413	0.005481	1.684	0.092092	-3.213	0.001313
14	53889464	rs11846810	DDHD1	G	A	0.011	0.004	0.024	-2.973	0.002949	10.301	0.005796	3.208	0.001338	-2.459	0.01392
6	41169679	rs17643398	TREML2	T	G	0.092	0.101	0.075	2.972	0.002957	8.97	0.011277	-2.766	0.005682	2.469	0.013542
1	207669111	rs55819427	CR1	T	C	0.093	0.085	0.106	-2.971	0.002972	9.489	0.0087	2.158	0.030942	-3.031	0.002441
11	121827387	rs1219439	BLID	T	A	0.343	0.373	0.29	-2.971	0.002972	9.099	0.010573	2.075	0.038013	-2.864	0.004184
21	28227149	rs229103	ADAMTS1	A	G	0.337	0.358	0.3	-2.97	0.002975	8.882	0.011783	2.395	0.016633	-2.765	0.005697
11	85597085	rs11234463	CCDC83	T	C	0.204	0.231	0.156	2.968	0.002993	9.378	0.009194	-1.976	0.048185	2.98	0.002884
4	10861368	rs10005341	CLNK	A	G	0.14	0.156	0.111	2.968	0.002997	12.765	0.001691	-1.466	0.142777	3.536	0.000407
4	10864702	rs28647733	CLNK	T	A	0.14	0.156	0.111	2.968	0.002997	12.765	0.001691	-1.466	0.142777	3.536	0.000407
21	28091642	rs2830434	ADAMTS1	T	A	0.352	0.332	0.388	-2.966	0.003013	11.023	0.004041	1.502	0.133187	-3.318	0.000906
20	54622586	rs16979287	CBLN4	C	T	0.031	0.024	0.042	-2.966	0.003015	9.415	0.009026	2.883	0.003935	-2.312	0.020773
14	93201129	rs1242103	LGMN	T	C	0.285	0.307	0.245	2.966	0.00302	9.297	0.009575	-2.06	0.039439	2.941	0.00327
11	86320633	rs11234718	ME3	C	A	0.049	0.048	0.052	2.965	0.003027	10.776	0.004572	-3.24	0.001194	1.86	0.062898
4	10986738	rs3852118	CLNK	C	A	0.491	0.496	0.483	2.965	0.003028	17.147	0.000189	-0.905	0.365284	3.953	7.70E-05
16	78902324	rs7194588	WWOX	G	A	0.155	0.147	0.171	2.964	0.00304	11.357	0.003419	-1.651	0.098813	3.367	0.00076
10	11721492	rs12242276	ECHDC3	C	T	0.098	0.089	0.114	2.963	0.003043	9.052	0.010822	-2.299	0.02151	2.884	0.00393
19	689925	rs10408985	PRSS57	T	C	0.22	0.232	0.198	2.963	0.003044	8.854	0.011953	-2.277	0.022762	2.735	0.00623
17	47543906	rs935126	NGFR	G	A	0.117	0.106	0.136	-2.96	0.003077	9.502	0.008643	3.01	0.002611	-2.347	0.018927
17	4757777	rs9891959	MINK1	G	T	0.217	0.202	0.244	2.959	0.00309	13.048	0.001468	-1.332	0.182696	3.573	0.000353
11	85525389	rs7111778	SYTL2	G	A	0.029	0.013	0.059	-2.959	0.003091	9.216	0.009973	2.629	0.008553	-3.029	0.002454
17	4724650	rs12936266	PLD2	T	A	0.227	0.228	0.227	2.958	0.003098	12.771	0.001686	-1.403	0.160718	3.542	0.000396
16	19383928	rs12917754	TMC5	T	C	0.313	0.308	0.322	-2.958	0.003098	9.797	0.007457	1.771	0.076501	-3.1	0.001934
16	19384731	rs12923740	TMC5	C	T	0.313	0.308	0.323	-2.958	0.003098	9.797	0.007457	1.771	0.076501	-3.1	0.001934
16	19388092	rs4782240	TMC5	T	A	0.313	0.308	0.323	-2.958	0.003098	9.797	0.007457	1.771	0.076501	-3.1	0.001934
16	19389815	rs7192694	TMC5	C	T	0.314	0.309	0.324	-2.958	0.003098	9.797	0.007457	1.771	0.076501	-3.1	0.001934
16	19389992	rs7192022	TMC5	C	G	0.314	0.309	0.324	-2.958	0.003098	9.797	0.007457	1.771	0.076501	-3.1	0.001934
16	19390007	rs7192033	TMC5	T	G	0.314	0.309	0.324	-2.958	0.003098	9.797	0.007457	1.771	0.076501	-3.1	0.001934
16	19390600	rs9940613	TMC5	G	T	0.313	0.309	0.322	-2.958	0.003098	9.797	0.007457	1.771	0.076501	-3.1	0.001934
16	19389107	rs12928701	TMC5	C	T	0.314	0.309	0.323	-2.958	0.003098	9.613	0.008175	1.827	0.067661	-3.058	0.002232
19	45820126	rs2238685	CKM	A	G	0.438	0.395	0.486	2.957	0.003108	9.897	0.007094	-1.819	0.068921	3.115	0.001842
19	1139332	rs113447269	SBNO2	A	G	0.019	0.021	0.015	-2.957	0.003108	9.178	0.010163	1.927	0.053935	-2.917	0.003536
11	59819709	rs139765616	OOSP2	T	C	0.009	0.009	0.007	-2.953	0.003143	9.233	0.009888	2.308	0.020979	-3.008	0.002628
2	234236197	rs73119905	SAG	A	T	0.14	0.117	0.181	2.953	0.003145	9.284	0.00964	-2.883	0.00394	2.286	0.022261
20	55148084	rs6099201	FAM209B	A	G	0.007	0.004	0.013	-2.953	0.003149	9.308	0.009522	2.418	0.015596	-3.042	0.002351
20	55012318	rs911159	CASS4	A	G	0.137	0.137	0.138	-2.952	0.003153	8.834	0.012068	2.649	0.008073	-2.514	0.01195
4	10870221	rs12640876	CLNK	G	C	0.142	0.162	0.107	2.951	0.003166	12.273	0.002162	-1.527	0.126873	3.475	0.000511
7	145641610	rs56110464	CNTNAP2	C	T	0.051	0.062	0.033	-2.95	0.003182	12.543	0.001889	3.542	0.000398	-1.681	0.092832
7	145659194	rs73738499	CNTNAP2	G	A	0.051	0.062	0.033	-2.95	0.003182	12.543	0.001889	3.542	0.000398	-1.681	0.092832
7	145660865	rs73738501	CNTNAP2	C	T	0.051	0.062	0.033	-2.95	0.003182	12.543	0.001889	3.542	0.000398	-1.681	0.092832
7	145669916	rs75898721	CNTNAP2	C	T	0.051	0.062	0.033	-2.95	0.003182	12.543	0.001889	3.542	0.000398	-1.681	0.092832
7	145670340	rs77511832	CNTNAP2	T	A	0.051	0.062	0.033	-2.95	0.003182	12.543	0.001889	3.542	0.000398	-1.681	0.092832
7	145672819	rs56019615	CNTNAP2	A	G	0.051	0.062	0.033	-2.95	0.003182	12.543	0.001889	3.542	0.000398	-1.681	0.092832
7	145675936	rs73739008	CNTNAP2	A	G	0.051	0.062	0.033	-2.95	0.003182	12.543	0.001889	3.542	0.000398	-1.681	0.092832
7	145676157	rs73739021	CNTNAP2	C	T	0.051	0.062	0.033	-2.95	0.003182	12.543	0.001889	3.542	0.000398	-1.681	0.092832
19	46152715	rs36009794	EML2	C	T	0.174	0.173	0.176	2.948	0.003203	8.69	0.012975	-2.541	0.011057	2.609	0.009092
16	19321996	rs179231	CLEC19A	G	T	0.338	0.305	0.398	2.945	0.003226	8.719	0.012784	-2.326	0.019997	2.696	0.007023
16	19322063	rs179232	CLEC19A	C	T	0.339	0.305	0.399	2.945	0.003226	8.719	0.012784	-2.326	0.019997	2.696	0.007023
6	32818010	rs241423	PSMB9	A	G	0.048	0.036	0.07	2.945	0.003233	10.865	0.004371	-1.841	0.065614	3.294	0.000987
11	121440937	rs146903951	SORL1	C	T	0.006	0.008	0.003	-2.943	0.003252	8.662	0.013152	2.391	0.016804	-2.67	0.007587
19	1535291	rs12462146	PLK5	A	G	0.194	0.186	0.207	-2.942	0.003259	8.816	0.012181	2.673	0.007523	-2.45	0.014267
11	86335140	rs11819827	ME3	G	A	0.057	0.06	0.053	2.94	0.003281	9.547	0.00845	-2.942	0.003261	2.053	0.040061
17	46962262	rs182581450	ATP5G1	A	G	0.001	0.001	0.001	-2.94	0.003283	9	0.011109	2	0.0455	-2.971	0.002967
17	47004142	rs556639738	UBE2Z	T	C	0.002	0.001	0.004	-2.94	0.003283	9	0.011109	2	0.0455	-2.971	0.002967
11	85590436	rs2084079	CCDC83	A	C	0.205	0.233	0.156	2.938	0.0033	9.211	0.009995	-1.946	0.051642	2.956	0.003112
11	85591041	rs11234457	CCDC83	T	C	0.205	0.233	0.155	2.938	0.0033	9.211	0.009995	-1.946	0.051642	2.956	0.003112
19	46154609	rs8105523	EML2	G	A	0.172	0.173	0.168	2.937	0.003309	8.695	0.012937	-2.376	0.017522	2.729	0.006361
4	10952706	rs1466528	CLNK	T	C	0.467	0.483	0.437	2.936	0.003323	8.645	0.013266	-2.452	0.014214	2.487	0.012889
8	27574628	rs573199988	CCDC25	T	A	0.01	0.008	0.013	-2.936	0.003325	9.58	0.008314	1.864	0.062358	-3.063	0.002191
7	145683016	rs62503386	CNTNAP2	G	A	0.164	0.168	0.155	2.936	0.003326	8.753	0.012571	-2.177	0.02947	2.767	0.005654
11	85516850	rs60389124	SYTL2	A	G	0.031	0.015	0.06	-2.935	0.003331	8.671	0.013096	2.722	0.006493	-2.873	0.004061
11	85517473	rs73519686	SYTL2	A	G	0.031	0.015	0.06	-2.935	0.003331	8.671	0.013096	2.722	0.006493	-2.873	0.004061
11	85519582	rs56386215	SYTL2	A	C	0.031	0.015	0.059	-2.935	0.003331	8.671	0.013096	2.722	0.006493	-2.873	0.004061
11	85523177	rs7119154	SYTL2	C	T	0.031	0.015	0.059	-2.935	0.003331	8.671	0.013096	2.722	0.006493	-2.873	0.004061
4	10832626	rs17212199	CLNK	A	G	0.125	0.142	0.095	2.934	0.003344	10.403	0.005508	-1.661	0.096638	3.225	0.001262
4	10836351	rs61474962	CLNK	G	T	0.125	0.141	0.095	2.934	0.003344	10.403	0.005508	-1.661	0.096638	3.225	0.001262
17	4797718	rs2286668	MINK1	T	C	0.185	0.169	0.213	2.934	0.00335	12.971	0.001525	-1.337	0.181345	3.558	0.000373
20	54806297	rs140228789	MC3R	C	T	0.008	0.008	0.007	-2.933	0.003357	8.625	0.013401	2.215	0.026732	-2.689	0.007172
20	54814827	rs147117985	MC3R	C	T	0.009	0.009	0.007	-2.933	0.003357	8.625	0.013401	2.215	0.026732	-2.689	0.007172
16	19322546	rs179233	CLEC19A	C	G	0.339	0.305	0.399	2.925	0.003446	8.605	0.013534	-2.301	0.021366	2.684	0.007273
19	51401807	rs3875143	KLK4	C	A	0.377	0.358	0.411	2.922	0.003476	8.583	0.013685	-2.511	0.01204	2.507	0.012164
19	51725898	rs117533019	CD33	T	C	0.014	0.018	0.006	2.921	0.00349	8.636	0.013328	-2.485	0.012967	2.804	0.005042
20	54585390	rs75182622	CBLN4	G	A	0.005	0.002	0.009	2.92	0.0035	8.526	0.014077	-2.527	0.011518	2.755	0.005866
20	54600529	rs77226785	CBLN4	A	G	0.005	0.002	0.009	2.92	0.0035	8.526	0.014077	-2.527	0.011518	2.755	0.005866
20	54614175	rs115353867	CBLN4	A	G	0.005	0.002	0.009	2.92	0.0035	8.526	0.014077	-2.527	0.011518	2.755	0.005866
20	54617685	rs115197880	CBLN4	T	G	0.005	0.002	0.009	2.92	0.0035	8.526	0.014077	-2.527	0.011518	2.755	0.005866
20	54629756	rs148925020	CBLN4	A	G	0.005	0.002	0.009	2.92	0.0035	8.526	0.014077	-2.527	0.011518	2.755	0.005866
8	27881705	rs7011844	NUGGC	A	T	0.438	0.44	0.435	-2.919	0.003509	9.772	0.007551	1.774	0.076033	-3.108	0.001884
16	31036367	rs57576577	STX4	A	G	0.384	0.376	0.397	-2.919	0.003516	9.505	0.008629	1.784	0.074431	-3.044	0.002336
16	79843009	rs6564707	MAF	G	A	0.021	0.012	0.036	-2.918	0.003519	8.583	0.013681	2.434	0.014937	-2.724	0.006445
19	45820222	rs12983935	CKM	C	G	0.451	0.399	0.458	2.917	0.003533	9.491	0.008693	-1.849	0.06445	3.04	0.002365
2	233496477	rs13019086	EFHD1	G	C	0.072	0.063	0.088	2.916	0.003541	8.523	0.014103	-2.421	0.015474	2.682	0.007328
10	11723870	rs77345436	ECHDC3	A	G	0.098	0.088	0.117	2.914	0.003573	8.874	0.011832	-2.189	0.0286	2.883	0.003943
10	11724048	rs111960334	ECHDC3	G	C	0.098	0.088	0.117	2.914	0.003573	8.874	0.011832	-2.189	0.0286	2.883	0.003943
20	54819006	rs6024728	MC3R	A	C	0.17	0.159	0.19	2.913	0.003584	9.769	0.007562	-3.059	0.002224	2.095	0.036176
2	234233516	rs10168367	SAG	A	G	0.139	0.116	0.18	2.912	0.003587	9.148	0.010319	-2.883	0.00394	2.22	0.026438
20	54822878	rs77593007	MC3R	A	G	0.147	0.142	0.154	2.911	0.003598	9.98	0.006806	-3.112	0.001855	2.044	0.040974
3	56803299	rs146856759	ARHGEF3	A	G	0.027	0.022	0.035	-2.911	0.0036	8.481	0.014403	2.44	0.014702	-2.691	0.007118
11	47571855	rs7944532	CELF1	A	G	0.159	0.133	0.206	-2.911	0.003604	8.479	0.014413	2.535	0.011233	-2.605	0.009199
16	19384629	rs6497352	TMC5	C	T	0.313	0.308	0.323	-2.911	0.003608	9.544	0.008465	1.721	0.085279	-3.063	0.00219
19	51436255	rs1701910	KLK5	G	T	0.198	0.165	0.257	2.911	0.003608	9.118	0.010475	-2.013	0.044149	2.931	0.003384
6	32832255	rs2621432	PSMB9	A	G	0.043	0.035	0.057	2.91	0.00361	10.401	0.005515	-1.85	0.064277	3.225	0.001262
6	32832256	rs2857223	PSMB9	A	C	0.043	0.035	0.057	2.91	0.00361	10.401	0.005515	-1.85	0.064277	3.225	0.001262
17	47445950	rs72835499	ZNF652	G	C	0.024	0.022	0.028	-2.908	0.003643	9.31	0.009515	2.105	0.035331	-3.021	0.00252
7	145577641	rs59138070	CNTNAP2	T	C	0.053	0.065	0.032	-2.907	0.003654	12.543	0.001889	3.542	0.000398	-1.62	0.105231
7	145584026	rs73736273	CNTNAP2	T	A	0.053	0.065	0.032	-2.907	0.003654	12.543	0.001889	3.542	0.000398	-1.62	0.105231
7	145584472	rs73736274	CNTNAP2	C	A	0.053	0.065	0.032	-2.907	0.003654	12.543	0.001889	3.542	0.000398	-1.62	0.105231
7	145585084	rs73736275	CNTNAP2	T	C	0.053	0.065	0.032	-2.907	0.003654	12.543	0.001889	3.542	0.000398	-1.62	0.105231
16	19387930	rs4782238	TMC5	A	G	0.314	0.309	0.324	-2.905	0.003678	9.5	0.008653	1.706	0.088084	-3.055	0.00225
16	19389361	rs12929006	TMC5	C	T	0.314	0.309	0.324	-2.905	0.003678	9.5	0.008653	1.706	0.088084	-3.055	0.00225
8	27880155	rs10046724	NUGGC	G	A	0.45	0.448	0.453	-2.904	0.003686	9.267	0.009719	1.887	0.059157	-3.002	0.002681
6	41595638	rs115433852	MDFI	T	C	0.02	0.025	0.01	2.902	0.003703	9.062	0.010772	-2.84	0.004514	2.249	0.024531
16	19388091	rs4782239	TMC5	C	T	0.314	0.309	0.323	-2.901	0.003718	9.313	0.009499	1.771	0.076501	-3.015	0.002571
16	31044897	rs12445650	STX4	A	G	0.386	0.378	0.401	-2.9	0.003726	9.629	0.00811	1.699	0.089381	-3.079	0.00208
18	56548430	rs149366882	ZNF532	G	A	0.016	0.014	0.019	-2.899	0.003739	8.455	0.01459	2.551	0.010745	-2.59	0.009593
18	56554764	rs145735679	ZNF532	A	G	0.016	0.014	0.019	-2.899	0.003739	8.455	0.01459	2.551	0.010745	-2.59	0.009593
18	56660423	rs118134323	ZNF532	G	A	0.016	0.014	0.019	-2.899	0.003739	8.455	0.01459	2.551	0.010745	-2.59	0.009593
11	47495202	rs4752839	CELF1	A	G	0.166	0.136	0.219	-2.899	0.003746	8.477	0.014428	2.625	0.008666	-2.492	0.012716
7	143147433	rs185572744	TAS2R60	A	G	0.002	0.001	0.006	2.896	0.003776	8.388	0.015082	-2.708	0.006761	2.72	0.006522
16	79480141	rs72802479	MAF	C	G	0.033	0.034	0.032	2.896	0.003779	8.622	0.013421	-2.086	0.036982	2.827	0.004699
16	79481238	rs548457270	MAF	C	A	0.033	0.034	0.032	2.896	0.003779	8.622	0.013421	-2.086	0.036982	2.827	0.004699
11	47570611	rs77173113	CELF1	G	T	0.017	0.016	0.018	-2.896	0.003785	8.512	0.01418	2.366	0.017966	-2.785	0.005358
11	47626586	rs189216437	C1QTNF4	T	C	0.017	0.016	0.018	-2.896	0.003785	8.512	0.01418	2.366	0.017966	-2.785	0.005358
19	46172569	rs2302382	GIPR	A	C	0.203	0.206	0.198	2.895	0.003797	8.593	0.013619	-2.652	0.008006	2.341	0.01923
8	27736099	rs112340587	SCARA5	T	A	0.014	0.011	0.018	-2.894	0.003802	10.143	0.006273	1.932	0.053377	-3.185	0.001449
19	690369	rs8100278	PRSS57	T	C	0.273	0.296	0.232	2.893	0.00382	9.771	0.007556	-1.667	0.095432	3.106	0.001899
11	121824171	rs1219433	BLID	G	C	0.292	0.267	0.335	2.891	0.003836	8.896	0.011704	-2.82	0.004806	2.227	0.025949
10	11713685	rs78229126	USP6NL	A	C	0.1	0.093	0.114	2.891	0.003836	8.365	0.015262	-2.468	0.01359	2.528	0.011465
19	46363290	rs78268026	SYMPK	C	A	0.152	0.145	0.165	2.891	0.003837	11.126	0.003837	-1.428	0.153267	3.332	0.000863
19	46363333	rs76404967	SYMPK	T	G	0.152	0.145	0.165	2.891	0.003837	11.126	0.003837	-1.428	0.153267	3.332	0.000863
19	46364863	rs150634383	SYMPK	A	G	0.152	0.145	0.164	2.891	0.003837	11.126	0.003837	-1.428	0.153267	3.332	0.000863
21	28227552	rs2830556	ADAMTS1	T	C	0.335	0.356	0.297	-2.891	0.003843	8.497	0.014288	2.249	0.024518	-2.747	0.006021
2	128364132	rs77193893	MYO7B	G	C	0.051	0.046	0.061	2.889	0.00386	8.768	0.012474	-2.048	0.040585	2.844	0.004452
8	27039467	rs73678578	STMN4	G	A	0.022	0.016	0.032	2.889	0.003866	8.454	0.014599	-2.553	0.010695	2.842	0.00449
16	19670333	rs111569441	C16orf62	A	G	0.021	0.009	0.042	2.887	0.003894	10.953	0.004185	-2.181	0.029205	3.27	0.001074
11	85596401	rs12363602	CCDC83	A	T	0.204	0.232	0.155	2.887	0.003895	8.926	0.011527	-1.892	0.058479	2.915	0.003559
16	79025080	rs11644520	WWOX	C	T	0.13	0.134	0.123	-2.886	0.003898	8.784	0.012378	2.813	0.004911	-2.261	0.023777
16	31047330	rs8056842	STX4	C	T	0.388	0.378	0.404	-2.886	0.003904	9.553	0.008427	1.684	0.092092	-3.067	0.00216
6	32848941	rs9276902	PSMB9	C	A	0.037	0.032	0.046	2.884	0.003932	9.941	0.006939	-1.889	0.058941	3.153	0.001617
19	45087161	rs111611657	IGSF23	T	C	0.021	0.023	0.017	2.883	0.003939	9.533	0.00851	-1.703	0.088545	3.077	0.002091
19	45087167	rs117194067	IGSF23	G	A	0.021	0.023	0.017	2.883	0.003939	9.533	0.00851	-1.703	0.088545	3.077	0.002091
19	46153804	rs80335813	EML2	T	G	0.171	0.173	0.168	2.883	0.003943	8.336	0.015485	-2.376	0.017522	2.635	0.008402
20	54700701	rs73153263	CBLN4	C	T	0.014	0.013	0.016	2.882	0.003954	11.057	0.003973	-1.502	0.133057	3.314	0.00092
4	11061284	rs140627540	HS3ST1	A	G	0.007	0.002	0.016	-2.881	0.003967	10.444	0.005397	2.214	0.026858	-3.205	0.001353
16	20158167	rs77289901	GPR139	G	A	0.076	0.084	0.06	-2.88	0.003978	8.311	0.015676	2.488	0.012837	-2.549	0.01079
19	51439818	rs187637077	KLK5	T	G	0.117	0.101	0.145	2.877	0.004013	9.933	0.006966	-1.821	0.068632	3.144	0.001665
19	51439819	rs373378931	KLK5	C	A	0.117	0.101	0.145	2.877	0.004013	9.933	0.006966	-1.821	0.068632	3.144	0.001665
19	51439820	rs377379082	KLK5	T	C	0.117	0.101	0.145	2.877	0.004013	9.933	0.006966	-1.821	0.068632	3.144	0.001665
19	51439944	rs75952993	KLK5	T	C	0.117	0.102	0.145	2.877	0.004013	9.933	0.006966	-1.821	0.068632	3.144	0.001665
15	58618152	rs74601312	ALDH1A2	A	T	0.092	0.092	0.092	2.877	0.004015	8.776	0.012427	-2.764	0.005712	2.225	0.026091
20	55232861	rs78174044	TFAP2C	A	G	0.007	0.004	0.013	-2.876	0.00403	8.409	0.014929	2.348	0.018892	-2.79	0.005277
20	55235056	rs114712838	TFAP2C	G	T	0.007	0.004	0.013	-2.876	0.00403	8.409	0.014929	2.348	0.018892	-2.79	0.005277
16	19389108	rs12927877	TMC5	C	G	0.313	0.308	0.323	-2.875	0.004042	9.347	0.00934	1.695	0.090074	-3.034	0.002414
11	85591130	rs11512932	CCDC83	G	T	0.206	0.233	0.157	2.875	0.004043	8.863	0.011899	-1.88	0.060055	2.906	0.003665
11	47853795	rs4752872	NUP160	C	T	0.118	0.112	0.128	-2.872	0.004077	8.376	0.015174	2.255	0.024164	-2.74	0.006142
16	31039376	rs9673641	STX4	A	G	0.38	0.375	0.389	-2.871	0.004086	9.148	0.010318	1.768	0.07701	-2.982	0.002863
19	45912750	rs118178942	CD3EAP	A	G	0.01	0.01	0.01	-2.871	0.004096	8.65	0.013234	2.015	0.043915	-2.835	0.004576
19	45918517	rs143123530	ERCC1	T	C	0.01	0.01	0.01	-2.871	0.004096	8.65	0.013234	2.015	0.043915	-2.835	0.004576
16	79012824	rs4888900	WWOX	T	C	0.112	0.094	0.144	-2.868	0.004127	10.459	0.005357	1.667	0.095574	-3.234	0.001221
19	51966712	rs62116362	SIGLEC8	T	C	0.076	0.079	0.069	-2.868	0.004129	12.742	0.001711	3.559	0.000372	-1.658	0.097318
6	47361788	rs6458566	CD2AP	G	A	0.484	0.481	0.49	-2.868	0.004135	8.742	0.012638	1.968	0.049065	-2.869	0.004119
2	128372522	rs777436	MYO7B	C	T	0.048	0.043	0.056	2.867	0.004139	8.348	0.015387	-2.263	0.023636	2.7	0.006935
11	85430380	rs74468168	SYTL2	A	G	0.035	0.037	0.033	2.867	0.00415	8.769	0.012466	-2.006	0.044835	2.903	0.003699
11	85453381	rs80103298	SYTL2	T	A	0.035	0.036	0.033	2.867	0.00415	8.769	0.012466	-2.006	0.044835	2.903	0.003699
19	46154442	rs35883088	EML2	T	C	0.171	0.173	0.168	2.866	0.004156	8.233	0.016304	-2.376	0.017522	2.609	0.009091
4	10544631	rs16869696	CLNK	C	A	0.014	0.01	0.022	2.866	0.004157	8.269	0.016009	-2.716	0.006609	2.54	0.01107
21	27799401	rs150757	CYYR1	A	G	0.115	0.122	0.102	2.866	0.004158	8.862	0.011902	-1.862	0.062592	2.918	0.003527
21	27801286	rs219656	CYYR1	T	G	0.115	0.122	0.102	2.866	0.004158	8.862	0.011902	-1.862	0.062592	2.918	0.003527
21	27801527	rs219657	CYYR1	A	G	0.115	0.122	0.102	2.866	0.004158	8.862	0.011902	-1.862	0.062592	2.918	0.003527
19	978113	rs8104619	ARID3A	T	C	0.458	0.445	0.482	2.865	0.004169	8.209	0.016494	-2.304	0.021248	2.528	0.011456
11	85317848	rs140374608	DLG2	T	C	0.011	0.011	0.012	2.864	0.004177	10.071	0.006504	-1.439	0.15009	3.173	0.001508
11	85787034	rs118068405	PICALM	A	T	0.006	0.005	0.006	2.864	0.004182	8.47	0.014483	-2.808	0.004982	2.365	0.01804
20	55343867	rs73280765	TFAP2C	C	A	0.016	0.012	0.022	-2.863	0.004193	8.733	0.012697	2.809	0.004971	-2.186	0.028831
4	10953205	rs6821267	CLNK	G	A	0.468	0.485	0.438	2.863	0.004194	8.202	0.016555	-2.263	0.023663	2.544	0.010964
4	10871655	rs10516213	CLNK	C	A	0.147	0.167	0.111	2.86	0.004237	11.167	0.003759	-1.501	0.133354	3.325	0.000885
16	20202641	rs7196587	GPR139	C	T	0.033	0.019	0.059	2.86	0.00424	8.53	0.014049	-2.826	0.004708	2.366	0.018002
15	58622005	rs78718981	ALDH1A2	T	C	0.088	0.094	0.077	2.859	0.00425	9.198	0.010063	-2.927	0.003425	2.081	0.037427
7	100085210	rs181839139	NYAP1	T	C	0.012	0.013	0.009	-2.858	0.004261	11.197	0.003703	3.345	0.000824	-1.762	0.078006
11	85590955	rs80079882	CCDC83	C	T	0.205	0.233	0.154	2.856	0.004288	8.764	0.012503	-1.862	0.06256	2.891	0.003836
11	85591370	rs11234458	CCDC83	C	A	0.206	0.233	0.157	2.856	0.004288	8.764	0.012503	-1.862	0.06256	2.891	0.003836
11	85592277	rs112645271	CCDC83	G	A	0.206	0.233	0.157	2.856	0.004288	8.764	0.012503	-1.862	0.06256	2.891	0.003836
11	85365116	rs36100288	TMEM126A	G	T	0.005	0.005	0.005	2.855	0.004302	10.09	0.006443	-1.673	0.094356	3.155	0.001604
7	145570219	rs73736244	CNTNAP2	T	G	0.057	0.066	0.04	-2.853	0.00433	12.219	0.002222	3.495	0.000473	-1.565	0.117654
7	145572054	rs73736246	CNTNAP2	T	G	0.057	0.066	0.04	-2.853	0.00433	12.219	0.002222	3.495	0.000473	-1.565	0.117654
7	145573563	rs59842185	CNTNAP2	C	T	0.057	0.066	0.04	-2.853	0.00433	12.219	0.002222	3.495	0.000473	-1.565	0.117654
7	145575619	rs73736252	CNTNAP2	T	C	0.057	0.066	0.04	-2.853	0.00433	12.219	0.002222	3.495	0.000473	-1.565	0.117654
7	145578426	rs79061660	CNTNAP2	T	G	0.057	0.066	0.04	-2.853	0.00433	12.219	0.002222	3.495	0.000473	-1.565	0.117654
7	145589773	rs6978878	CNTNAP2	G	A	0.057	0.066	0.04	-2.853	0.00433	12.219	0.002222	3.495	0.000473	-1.565	0.117654
11	47422772	rs74206205	SLC39A13	C	T	0.119	0.112	0.132	-2.853	0.004333	8.283	0.015899	2.235	0.025415	-2.734	0.006252
19	51534021	rs151056839	KLK12	A	G	0.002	0.002	0.001	2.851	0.004361	8.368	0.015234	-2.524	0.011617	1.414	0.157299
11	47523589	rs60929305	CELF1	T	C	0.156	0.13	0.203	-2.85	0.004368	8.231	0.016321	2.604	0.009204	-2.426	0.015285
11	47524157	rs11824990	CELF1	T	G	0.156	0.13	0.201	-2.85	0.004368	8.231	0.016321	2.604	0.009204	-2.426	0.015285
11	47524172	rs11824971	CELF1	A	C	0.156	0.13	0.203	-2.85	0.004368	8.231	0.016321	2.604	0.009204	-2.426	0.015285
20	55271025	rs6025080	TFAP2C	C	T	0.05	0.03	0.086	-2.849	0.004384	8.532	0.014036	2.816	0.004861	-2.318	0.02044
20	55271901	rs2104017	TFAP2C	A	G	0.05	0.03	0.086	-2.849	0.004384	8.532	0.014036	2.816	0.004861	-2.318	0.02044
20	55271914	rs6014796	TFAP2C	C	T	0.05	0.03	0.086	-2.849	0.004384	8.532	0.014036	2.816	0.004861	-2.318	0.02044
20	55272296	rs6025081	TFAP2C	C	T	0.05	0.03	0.086	-2.849	0.004384	8.532	0.014036	2.816	0.004861	-2.318	0.02044
15	58723597	rs36041167	ALDH1A2	A	G	0.048	0.055	0.036	-2.849	0.004386	8.763	0.012504	2.004	0.045077	-2.908	0.003632
2	127922024	rs141114492	CYP27C1	T	C	0.017	0.019	0.014	2.849	0.004391	8.893	0.01172	-2.852	0.004347	2.047	0.040621
3	56784848	rs3732509	ARHGEF3	G	C	0.241	0.204	0.306	-2.848	0.004404	8.181	0.016732	2.56	0.010465	-2.461	0.01386
16	31060363	rs11640957	STX4	T	C	0.369	0.37	0.367	-2.847	0.004409	11.786	0.002759	1.208	0.226898	-3.414	0.000641
11	85493408	rs4088047	SYTL2	T	C	0.03	0.014	0.058	-2.847	0.00441	9.589	0.008273	2.369	0.017821	-3.076	0.002095
11	47692160	rs58357937	AGBL2	T	C	0.121	0.114	0.133	-2.846	0.004427	8.189	0.016663	2.255	0.024164	-2.692	0.007112
10	11841907	rs61573054	PROSER2	T	C	0.006	0.008	0.004	-2.846	0.004427	8.103	0.017395	1.89	0.058727	-2.591	0.009577
20	54629439	rs141434951	CBLN4	A	G	0.027	0.022	0.036	-2.845	0.00444	8.578	0.013721	2.726	0.006405	-2.25	0.024457
18	56518283	rs78738732	ZNF532	A	G	0.025	0.024	0.027	-2.845	0.004441	8.19	0.016657	2.065	0.038942	-2.668	0.007626
19	46364737	rs10416503	SYMPK	A	G	0.006	0.003	0.012	2.843	0.004465	9.367	0.009246	-3.021	0.00252	2.548	0.010846
16	30772988	rs201918052	C16orf93	T	C	0.009	0.01	0.007	2.842	0.004478	8.698	0.012921	-2.771	0.005581	2.099	0.035805
20	55395952	rs115593304	TFAP2C	C	T	0.004	0.003	0.006	-2.842	0.004486	8.657	0.013186	2.556	0.010602	-2.182	0.029096
11	85566157	rs55836023	CCDC83	G	A	0.208	0.223	0.182	2.841	0.0045	8.159	0.016914	-2.155	0.031177	2.645	0.00818
16	31056433	rs35468353	STX4	G	A	0.388	0.379	0.404	-2.841	0.004501	9.516	0.008583	1.587	0.112521	-3.072	0.002124
16	31057800	rs11862744	STX4	A	G	0.389	0.379	0.406	-2.841	0.004501	9.516	0.008583	1.587	0.112521	-3.072	0.002124
3	56728472	rs150811137	FAM208A	C	G	0.011	0.008	0.018	2.839	0.004523	9.376	0.009206	-1.765	0.077583	3.056	0.002243
18	55878417	rs186116522	NEDD4L	G	A	0.006	0.007	0.006	2.838	0.004536	8.495	0.014302	-2.827	0.004698	2.276	0.022857
7	145710089	rs4348403	CNTNAP2	C	T	0.212	0.201	0.231	-2.838	0.004545	9.263	0.009738	2.989	0.002803	-2.068	0.038623
11	121815466	rs1448132	BLID	C	T	0.291	0.267	0.334	2.837	0.004557	8.433	0.014752	-2.71	0.006737	2.217	0.02664
11	121815491	rs1448133	BLID	C	T	0.291	0.267	0.334	2.837	0.004557	8.433	0.014752	-2.71	0.006737	2.217	0.02664
1	208114767	rs187780705	CD34	A	G	0.006	0.006	0.006	-2.836	0.004562	8.265	0.016041	2.622	0.008743	-2.174	0.029673
11	47759590	rs75334064	FNBP4	T	C	0.118	0.112	0.128	-2.836	0.004571	8.13	0.01716	2.255	0.024164	-2.682	0.007324
11	47846202	rs75129833	NUP160	C	T	0.118	0.112	0.128	-2.836	0.004571	8.13	0.01716	2.255	0.024164	-2.682	0.007324
16	19392116	rs4780801	TMC5	T	C	0.314	0.306	0.328	-2.832	0.004621	9.297	0.009576	1.598	0.110092	-3.036	0.002399
11	121823204	rs1219431	BLID	T	C	0.29	0.267	0.332	2.832	0.004626	8.417	0.014866	-2.709	0.006752	2.215	0.026745
16	30999369	rs149918713	HSD3B7	T	C	0.008	0.009	0.006	2.832	0.004631	8.365	0.01526	-2.1	0.035692	2.748	0.006002
17	61989487	rs144289679	CSHL1	G	T	0.031	0.03	0.033	-2.828	0.004689	8.008	0.018245	2.409	0.015979	-2.5	0.012403
18	55851128	rs80183375	NEDD4L	G	A	0.005	0.002	0.009	2.825	0.004724	7.992	0.018389	-2.535	0.01123	2.662	0.007767
1	161224810	rs138430030	PCP4L1	T	C	0.015	0.02	0.006	2.825	0.004726	10.036	0.006617	-3.107	0.001891	1.88	0.06011
8	26726982	rs505138	ADRA1A	T	C	0.097	0.101	0.088	-2.825	0.004733	8.388	0.015082	2.004	0.045084	-2.797	0.005163
8	26728237	rs472585	ADRA1A	T	G	0.096	0.101	0.087	-2.825	0.004733	8.388	0.015082	2.004	0.045084	-2.797	0.005163
8	26728318	rs537220	ADRA1A	T	A	0.097	0.102	0.089	-2.825	0.004733	8.388	0.015082	2.004	0.045084	-2.797	0.005163
8	26728760	rs2019442	ADRA1A	T	C	0.096	0.101	0.087	-2.825	0.004733	8.388	0.015082	2.004	0.045084	-2.797	0.005163
18	55789764	rs1787778	NEDD4L	G	A	0.127	0.132	0.117	-2.823	0.004752	8.389	0.015081	1.973	0.048489	-2.815	0.004884
19	46314482	rs10408918	RSPH6A	C	T	0.162	0.155	0.174	2.823	0.004761	9.494	0.008677	-1.615	0.106358	3.077	0.002093
16	79045885	rs117702520	WWOX	T	C	0.005	0.005	0.006	-2.822	0.004773	8.997	0.011125	1.906	0.056703	-2.964	0.003034
16	79513079	rs1423809	MAF	A	G	0.008	0.005	0.014	2.822	0.004774	7.972	0.018576	-2.667	0.007656	2.749	0.005983
19	51422691	rs268921	KLK4	C	G	0.406	0.392	0.431	2.822	0.004776	8.371	0.015216	-2.683	0.007287	2.205	0.027474
19	46147712	rs35650950	EML2	C	A	0.152	0.163	0.132	2.822	0.004779	8.07	0.017682	-2.546	0.010883	2.347	0.018928
2	233760123	rs553681579	NGEF	A	G	0.008	0.01	0.003	2.821	0.004784	8.777	0.01242	-1.543	0.122823	2.902	0.003704
10	11724059	rs113094504	ECHDC3	A	G	0.096	0.085	0.115	2.82	0.004809	8.421	0.014837	-2.083	0.037282	2.829	0.00467
16	19381402	rs2157040	TMC5	G	A	0.314	0.309	0.325	-2.818	0.004838	9.255	0.009777	1.587	0.112482	-3.031	0.002434
16	19381449	rs2157041	TMC5	A	G	0.314	0.309	0.325	-2.818	0.004838	9.255	0.009777	1.587	0.112482	-3.031	0.002434
8	27963740	rs554534095	ELP3	G	C	0.012	0.013	0.01	2.817	0.004853	8.165	0.016867	-2.781	0.005412	2.52	0.011734
1	160803431	rs73021903	CD244	C	T	0.017	0.009	0.03	2.816	0.004857	12.66	0.001782	-1.912	0.055897	3.375	0.000739
1	160804737	rs7540177	CD244	A	G	0.017	0.009	0.03	2.816	0.004857	12.66	0.001782	-1.912	0.055897	3.375	0.000739
7	142604319	rs4252519	TRPV5	G	C	0.004	0.003	0.007	2.816	0.004864	10.66	0.004843	-2.049	0.040473	3.217	0.001297
2	127524709	rs149923272	GYPC	C	T	0.008	0.01	0.006	-2.816	0.004865	7.929	0.018977	2.3	0.021457	-2.528	0.011466
19	46368757	rs57334905	FOXA3	G	T	0.16	0.153	0.173	2.816	0.004867	9.37	0.009231	-1.607	0.108041	3.054	0.002255
17	47389581	rs149218334	ZNF652	A	G	0.024	0.022	0.028	-2.816	0.00487	9.117	0.010478	1.944	0.05195	-3.01	0.00261
7	145650488	rs11983463	CNTNAP2	A	C	0.138	0.143	0.127	-2.815	0.004874	7.931	0.018962	2.39	0.016862	-2.492	0.01272
7	145653306	rs11979301	CNTNAP2	A	G	0.138	0.143	0.127	-2.815	0.004874	7.931	0.018962	2.39	0.016862	-2.492	0.01272
7	145654449	rs11972095	CNTNAP2	C	A	0.138	0.143	0.127	-2.815	0.004874	7.931	0.018962	2.39	0.016862	-2.492	0.01272
7	145655092	rs4489228	CNTNAP2	A	T	0.138	0.143	0.127	-2.815	0.004874	7.931	0.018962	2.39	0.016862	-2.492	0.01272
7	145655275	rs4620199	CNTNAP2	A	G	0.137	0.143	0.126	-2.815	0.004874	7.931	0.018962	2.39	0.016862	-2.492	0.01272
7	145657164	rs73738496	CNTNAP2	T	C	0.137	0.143	0.126	-2.815	0.004874	7.931	0.018962	2.39	0.016862	-2.492	0.01272
7	145658220	rs56051867	CNTNAP2	A	G	0.138	0.143	0.127	-2.815	0.004874	7.931	0.018962	2.39	0.016862	-2.492	0.01272
7	145658479	rs55637642	CNTNAP2	A	C	0.138	0.143	0.127	-2.815	0.004874	7.931	0.018962	2.39	0.016862	-2.492	0.01272
7	145658797	rs56107552	CNTNAP2	G	A	0.138	0.143	0.127	-2.815	0.004874	7.931	0.018962	2.39	0.016862	-2.492	0.01272
16	19391758	rs4780798	TMC5	C	T	0.317	0.31	0.329	-2.815	0.004876	8.969	0.011282	1.649	0.099145	-2.972	0.00296
3	56866086	rs17057373	ARHGEF3	C	G	0.172	0.163	0.187	-2.814	0.004892	8.477	0.014427	1.999	0.045569	-2.841	0.004503
19	690383	rs8105261	PRSS57	C	T	0.274	0.296	0.234	2.814	0.004895	9.485	0.008717	-1.566	0.117358	3.069	0.002147
6	32812858	rs2071541	PSMB9	G	A	0.119	0.119	0.12	-2.813	0.004911	8.285	0.015882	2.031	0.042277	-2.785	0.005356
19	955552	rs349312	ARID3A	G	A	0.15	0.134	0.177	2.812	0.004918	12.67	0.001773	-1.038	0.299466	3.51	0.000448
2	234212227	rs191663215	SAG	G	T	0.013	0.012	0.015	2.812	0.00492	10.606	0.004976	-3.193	0.001409	1.667	0.095551
2	234221303	rs144020963	SAG	T	C	0.013	0.012	0.015	2.812	0.00492	10.606	0.004976	-3.193	0.001409	1.667	0.095551
11	121607102	rs11218390	SORL1	T	C	0.013	0.013	0.014	-2.812	0.00492	8.585	0.01367	2.809	0.004974	-2.175	0.02963
16	31026427	rs4889609	STX1B	G	A	0.387	0.378	0.402	-2.812	0.004921	9.275	0.009683	1.587	0.112521	-3.032	0.002432
16	31030344	rs4889526	STX1B	A	C	0.386	0.377	0.401	-2.812	0.004921	9.275	0.009683	1.587	0.112521	-3.032	0.002432
11	47441664	rs2242511	PSMC3	T	C	0.118	0.111	0.129	-2.811	0.004942	8.122	0.017236	2.141	0.032257	-2.734	0.006252
17	4799236	rs2270158	MINK1	T	C	0.152	0.146	0.164	2.809	0.004963	8.796	0.012301	-1.857	0.063315	2.942	0.00326
16	30635345	rs74776661	ZNF689	A	C	0.015	0.015	0.014	2.809	0.004973	10.253	0.005937	-1.689	0.091301	3.188	0.001434
19	677646	rs62134282	FSTL3	T	C	0.437	0.449	0.416	-2.806	0.00501	7.886	0.019392	2.28	0.022594	-2.424	0.015365
16	31057945	rs17839567	STX4	G	A	0.388	0.379	0.404	-2.805	0.005039	9.294	0.009589	1.561	0.118526	-3.037	0.002392
16	78955341	rs74032435	WWOX	G	A	0.014	0.009	0.023	-2.803	0.005065	8.322	0.015595	2.81	0.004949	-2.252	0.024326
14	93197119	rs1271816	LGMN	C	T	0.288	0.311	0.247	2.802	0.005072	8.235	0.016281	-1.977	0.048063	2.753	0.005904
14	93199203	rs1613441	LGMN	T	A	0.288	0.311	0.247	2.802	0.005072	8.235	0.016281	-1.977	0.048063	2.753	0.005904
16	31083324	rs6565217	ZNF668	A	G	0.398	0.384	0.423	-2.802	0.005083	9.145	0.01033	1.607	0.108157	-3.009	0.002621
7	145666553	rs115421441	CNTNAP2	T	C	0.052	0.062	0.033	-2.801	0.005093	12.352	0.002079	3.496	0.000473	-1.482	0.138224
7	145673978	rs77563798	CNTNAP2	T	G	0.047	0.054	0.033	-2.801	0.005096	11.188	0.003721	3.343	0.000828	-1.611	0.107233
16	20262697	rs148209904	GP2	T	C	0.013	0.016	0.008	-2.801	0.005101	8.668	0.013118	1.866	0.062042	-2.922	0.003481
7	145608881	rs73460992	CNTNAP2	C	G	0.059	0.066	0.047	-2.8	0.005108	12.026	0.002447	3.466	0.000528	-1.501	0.133337
7	145609870	rs73738433	CNTNAP2	A	G	0.059	0.066	0.047	-2.8	0.005108	12.026	0.002447	3.466	0.000528	-1.501	0.133337
20	55348588	rs115246280	TFAP2C	T	C	0.007	0.003	0.014	-2.798	0.005142	8.116	0.017283	2.635	0.008404	-2.302	0.021347
19	45940443	rs113084259	ERCC1	T	G	0.017	0.017	0.016	2.798	0.005145	9.61	0.008188	-1.647	0.099578	3.094	0.001974
20	54524107	rs142367262	CBLN4	C	T	0.003	0.003	0.003	2.797	0.005159	7.914	0.019124	-1	0.317311	2.629	0.008554
19	45542471	rs34034621	CLASRP	T	C	0.012	0.015	0.006	2.797	0.005162	12.649	0.001792	-0.978	0.327831	3.493	0.000477
17	47525747	rs57522384	PHB	T	C	0.12	0.109	0.139	-2.795	0.005186	12.84	0.001629	3.534	0.000409	-1.609	0.107693
6	32818774	rs1057141	PSMB9	C	T	0.185	0.176	0.201	-2.795	0.005197	7.835	0.019895	2.258	0.023918	-2.566	0.010285
6	47683128	rs545347360	GPR115	C	T	0.006	0.007	0.003	2.793	0.005227	8.206	0.016521	-2.738	0.006185	2.212	0.026986
4	10852270	rs73095375	CLNK	G	A	0.132	0.149	0.101	2.793	0.005228	10.697	0.004755	-1.397	0.162338	3.255	0.001134
17	4922165	rs7219945	KIF1C	T	A	0.051	0.044	0.064	-2.793	0.005229	7.81	0.020137	2.497	0.012512	-2.52	0.011745
17	4923757	rs28600139	KIF1C	A	G	0.051	0.044	0.064	-2.793	0.005229	7.81	0.020137	2.497	0.012512	-2.52	0.011745
19	1321775	rs77985845	MUM1	C	T	0.036	0.041	0.026	2.792	0.00523	7.992	0.018385	-2.533	0.011305	2.292	0.021916
14	53853175	rs117107318	DDHD1	T	C	0.009	0.011	0.005	2.792	0.005236	8.193	0.01663	-1.89	0.058782	2.403	0.016268
14	53883033	rs184397109	DDHD1	G	A	0.009	0.011	0.005	2.792	0.005236	8.193	0.01663	-1.89	0.058782	2.403	0.016268
6	46992694	rs141334797	GPR110	A	G	0.01	0.013	0.006	2.791	0.005254	8.339	0.015462	-1.435	0.151427	2.836	0.004564
19	1124871	rs740496	SBNO2	A	G	0.047	0.048	0.045	-2.791	0.005254	7.908	0.019182	2.439	0.014745	-2.331	0.019747
17	4806738	rs35031588	CHRNE	T	A	0.192	0.18	0.212	2.791	0.005256	13.226	0.001342	-1.065	0.287009	3.538	0.000403
15	58611851	rs17240748	ALDH1A2	G	C	0.096	0.1	0.088	2.791	0.005262	9.075	0.010698	-2.956	0.003121	1.975	0.048279
6	41141694	rs10947950	TREM2	A	G	0.014	0.01	0.021	-2.79	0.005265	7.845	0.019789	2.4	0.016377	-2.381	0.017289
11	47424963	rs11820650	SLC39A13	G	A	0.173	0.142	0.229	-2.789	0.005286	8.013	0.018197	2.624	0.008695	-2.291	0.021957
21	28273601	rs162540	ADAMTS5	C	T	0.336	0.36	0.295	-2.789	0.005287	7.787	0.020369	2.328	0.019891	-2.536	0.011215
15	58615359	rs78384573	ALDH1A2	C	G	0.084	0.089	0.077	2.788	0.005303	8.283	0.015902	-2.704	0.006854	2.148	0.031745
15	58616256	rs116929262	ALDH1A2	T	C	0.084	0.089	0.077	2.788	0.005303	8.283	0.015902	-2.704	0.006854	2.148	0.031745
16	31066380	rs57434408	ZNF668	A	C	0.368	0.37	0.364	-2.787	0.005314	10.92	0.004254	1.239	0.215453	-3.294	0.000988
11	60171598	rs190053709	MS4A14	A	T	0.003	0.004	0.002	-2.787	0.005316	7.84	0.019844	2.754	0.005888	-2.577	0.009961
11	60209963	rs186962013	MS4A5	C	G	0.003	0.004	0.002	-2.787	0.005316	7.84	0.019844	2.754	0.005888	-2.577	0.009961
16	31095251	rs11864839	ZNF646	C	G	0.398	0.384	0.423	-2.787	0.00532	9.072	0.010715	1.593	0.111174	-2.998	0.002718
8	27493479	rs35502545	SCARA3	T	C	0.033	0.04	0.019	2.786	0.005329	8.014	0.018184	-2.651	0.008036	2.265	0.023503
8	27493926	rs34129184	SCARA3	T	C	0.033	0.04	0.019	2.786	0.005329	8.014	0.018184	-2.651	0.008036	2.265	0.023503
16	31032317	rs35961830	STX1B	C	T	0.388	0.378	0.405	-2.786	0.005331	9.408	0.009058	1.515	0.129774	-3.062	0.002197
19	51984725	rs8106673	CEACAM18	T	A	0.213	0.226	0.192	2.786	0.005333	9.284	0.009637	-1.615	0.106287	3.039	0.002376
19	1535084	rs12984316	PLK5	A	G	0.202	0.191	0.221	-2.786	0.005335	7.815	0.020093	2.448	0.014372	-2.383	0.017191
16	19388676	rs8061876	TMC5	C	T	0.316	0.309	0.331	-2.784	0.005368	8.702	0.012893	1.67	0.094876	-2.926	0.003435
11	47431961	rs61000762	SLC39A13	A	G	0.162	0.137	0.206	-2.784	0.005375	7.749	0.020769	2.359	0.018327	-2.501	0.012398
14	92740022	rs7492293	SLC24A4	G	C	0.346	0.378	0.289	2.783	0.005387	8.423	0.014826	-2.77	0.005609	2.088	0.036805
7	145717819	rs6966233	CNTNAP2	G	A	0.124	0.132	0.11	-2.783	0.00539	7.745	0.020802	2.341	0.019255	-2.47	0.0135
16	19381211	rs2157039	TMC5	G	A	0.314	0.309	0.324	-2.783	0.005391	9.08	0.010675	1.549	0.121283	-3.004	0.002663
19	1534191	rs10775585	PLK5	T	C	0.203	0.191	0.225	-2.782	0.005399	7.774	0.020504	2.425	0.015327	-2.402	0.016326
6	32816998	rs12527715	PSMB9	C	T	0.185	0.176	0.202	-2.781	0.005415	7.761	0.020637	2.246	0.024726	-2.555	0.010604
6	32817130	rs12529313	PSMB9	G	A	0.185	0.175	0.202	-2.781	0.005415	7.761	0.020637	2.246	0.024726	-2.555	0.010604
19	1201087	rs180841560	STK11	A	C	0.005	0.006	0.003	-2.78	0.005437	7.732	0.02094	2.393	0.016696	-2.532	0.011344
17	47612043	rs78002874	NGFR	G	A	0.017	0.02	0.011	2.78	0.005444	9.398	0.009104	-1.573	0.115617	3.059	0.002223
4	11009700	rs6825563	CLNK	G	A	0.008	0.006	0.011	-2.779	0.005447	8.952	0.011381	1.629	0.103234	-2.976	0.002919
17	5136087	rs113996270	SCIMP	T	C	0.008	0.002	0.019	-2.779	0.005459	8.205	0.016532	2.26	0.023796	-2.852	0.004348
17	5136128	rs138983263	SCIMP	T	C	0.008	0.002	0.019	-2.779	0.005459	8.205	0.016532	2.26	0.023796	-2.852	0.004348
2	127593946	rs62158491	GYPC	A	G	0.04	0.048	0.028	-2.778	0.005468	7.735	0.020912	2.44	0.014682	-2.43	0.015113
19	51440874	rs59753071	KLK5	A	G	0.116	0.102	0.14	2.777	0.005479	9.075	0.010699	-1.782	0.074798	2.997	0.002725
16	31060647	rs11640767	STX4	A	G	0.369	0.37	0.369	-2.776	0.005496	11.446	0.00327	1.135	0.256179	-3.358	0.000784
17	4803711	rs35400274	CHRNE	A	G	0.187	0.172	0.213	2.776	0.005498	12.082	0.002379	-1.185	0.23614	3.419	0.000628
17	4742307	rs9897835	MINK1	C	T	0.22	0.217	0.226	2.776	0.005507	12.135	0.002317	-1.199	0.230717	3.426	0.000612
6	40473069	rs77438667	LRFN2	C	T	0.005	0.002	0.009	-2.775	0.005521	7.707	0.021206	2.484	0.012983	-2.574	0.010042
6	40473524	rs114534436	LRFN2	G	T	0.005	0.002	0.009	-2.775	0.005521	7.707	0.021206	2.484	0.012983	-2.574	0.010042
6	40474126	rs75607678	LRFN2	G	C	0.005	0.002	0.009	-2.775	0.005521	7.707	0.021206	2.484	0.012983	-2.574	0.010042
6	40483751	rs114263297	LRFN2	A	G	0.005	0.002	0.009	-2.775	0.005521	7.707	0.021206	2.484	0.012983	-2.574	0.010042
6	40488943	rs114900888	LRFN2	A	G	0.005	0.003	0.009	-2.775	0.005521	7.707	0.021206	2.484	0.012983	-2.574	0.010042
16	31096876	rs4468641	PRSS53	C	A	0.407	0.387	0.442	-2.774	0.005536	9.577	0.008327	1.442	0.149437	-3.093	0.00198
19	45947836	rs116791214	ERCC1	T	C	0.005	0.002	0.01	-2.773	0.005554	7.811	0.020126	2.506	0.012199	-2.708	0.006761
19	45951606	rs140948481	ERCC1	C	G	0.005	0.002	0.01	-2.773	0.005554	7.811	0.020126	2.506	0.012199	-2.708	0.006761
17	4800290	rs2302317	MINK1	T	C	0.335	0.318	0.364	2.773	0.005561	8.535	0.014019	-1.781	0.074949	2.891	0.003843
11	121823402	rs1231185	BLID	A	T	0.295	0.275	0.331	2.772	0.005565	10.349	0.00566	-3.211	0.001322	1.689	0.091126
2	233493938	rs66476711	EFHD1	A	G	0.072	0.063	0.089	2.772	0.005572	7.712	0.021157	-2.285	0.022284	2.569	0.010213
19	45361574	rs3852856	PVRL2	A	G	0.198	0.199	0.195	2.769	0.005623	7.667	0.021632	-2.326	0.020015	2.46	0.013911
15	58621143	rs74690457	ALDH1A2	C	A	0.093	0.099	0.08	2.768	0.00564	8.09	0.017506	-2.664	0.007716	2.174	0.029725
14	53168663	rs57431430	PSMC6	T	A	0.007	0.004	0.012	-2.767	0.005665	7.889	0.019362	2.546	0.010899	-2.803	0.005068
2	234269597	rs149372359	DGKD	A	G	0.003	0.004	0.001	-2.766	0.005679	8.734	0.01269	2.92	0.0035	-1.828	0.067612
2	234286545	rs143460843	DGKD	A	G	0.003	0.004	0.001	-2.766	0.005679	8.734	0.01269	2.92	0.0035	-1.828	0.067612
16	79520476	rs4888033	MAF	A	C	0.141	0.124	0.171	-2.766	0.005679	7.935	0.018923	2.636	0.008381	-2.264	0.023569
19	46315153	rs7253675	RSPH6A	C	A	0.162	0.155	0.174	2.766	0.005682	8.654	0.013209	-1.694	0.090225	2.921	0.003493
1	207661446	rs61821134	CR2	G	A	0.071	0.078	0.058	-2.765	0.005698	7.774	0.020502	2.138	0.032552	-2.626	0.008642
11	47479168	rs74335517	CELF1	A	G	0.158	0.133	0.203	-2.764	0.005707	7.737	0.020888	2.52	0.011749	-2.353	0.018646
11	47506286	rs11821273	CELF1	G	A	0.158	0.133	0.203	-2.764	0.005707	7.737	0.020888	2.52	0.011749	-2.353	0.018646
11	47531884	rs4752843	CELF1	G	T	0.158	0.133	0.204	-2.764	0.005707	7.737	0.020888	2.52	0.011749	-2.353	0.018646
17	61916956	rs2727282	SMARCD2	C	A	0.028	0.03	0.024	-2.762	0.005736	8.397	0.015016	2.807	0.005005	-2.144	0.032044
21	27804031	rs219662	CYYR1	G	A	0.163	0.157	0.173	2.762	0.005752	8.533	0.014033	-1.775	0.075931	2.892	0.003828
7	145621584	rs56076558	CNTNAP2	A	T	0.061	0.067	0.051	-2.76	0.005772	11.595	0.003034	3.404	0.000664	-1.48	0.138877
7	145623668	rs73462845	CNTNAP2	G	A	0.061	0.067	0.051	-2.76	0.005772	11.595	0.003034	3.404	0.000664	-1.48	0.138877
7	145601965	rs117941307	CNTNAP2	T	C	0.018	0.018	0.018	2.76	0.005774	9.857	0.007236	-1.387	0.165456	3.131	0.001743
11	47447202	rs17790804	PSMC3	C	T	0.118	0.112	0.129	-2.76	0.00578	7.775	0.020498	2.141	0.032257	-2.656	0.007897
11	47456067	rs111228939	RAPSN	C	T	0.126	0.115	0.145	-2.759	0.005796	7.821	0.020032	2.129	0.033229	-2.686	0.007229
11	47475675	rs60882887	RAPSN	A	G	0.159	0.133	0.205	-2.759	0.005805	7.66	0.021712	2.472	0.013449	-2.387	0.016967
14	53151190	rs11157928	ERO1L	A	T	0.176	0.184	0.161	-2.759	0.005805	7.629	0.022047	2.368	0.017903	-2.396	0.016588
7	145629746	rs79739450	CNTNAP2	G	A	0.048	0.061	0.025	-2.758	0.005814	11.838	0.002688	3.427	0.000611	-1.483	0.13802
7	145629786	rs116495474	CNTNAP2	G	A	0.048	0.061	0.025	-2.758	0.005814	11.838	0.002688	3.427	0.000611	-1.483	0.13802
7	145630712	rs4320473	CNTNAP2	C	T	0.048	0.061	0.025	-2.758	0.005814	11.838	0.002688	3.427	0.000611	-1.483	0.13802
7	145635584	rs116359295	CNTNAP2	G	T	0.05	0.062	0.028	-2.758	0.005814	11.838	0.002688	3.427	0.000611	-1.483	0.13802
7	145639027	rs7785702	CNTNAP2	C	T	0.048	0.061	0.025	-2.758	0.005814	11.838	0.002688	3.427	0.000611	-1.483	0.13802
7	145644900	rs79737723	CNTNAP2	G	A	0.048	0.061	0.025	-2.758	0.005814	11.838	0.002688	3.427	0.000611	-1.483	0.13802
7	145645773	rs7797524	CNTNAP2	A	G	0.048	0.061	0.025	-2.758	0.005814	11.838	0.002688	3.427	0.000611	-1.483	0.13802
7	145646919	rs114514005	CNTNAP2	T	A	0.048	0.061	0.025	-2.758	0.005814	11.838	0.002688	3.427	0.000611	-1.483	0.13802
7	145647941	rs112889651	CNTNAP2	G	A	0.048	0.061	0.025	-2.758	0.005814	11.838	0.002688	3.427	0.000611	-1.483	0.13802
7	145655141	rs114032354	CNTNAP2	T	G	0.048	0.061	0.025	-2.758	0.005814	11.838	0.002688	3.427	0.000611	-1.483	0.13802
7	145655877	rs115046826	CNTNAP2	C	T	0.048	0.061	0.025	-2.758	0.005814	11.838	0.002688	3.427	0.000611	-1.483	0.13802
7	145660449	rs114650397	CNTNAP2	C	T	0.048	0.061	0.025	-2.758	0.005814	11.838	0.002688	3.427	0.000611	-1.483	0.13802
7	145661046	rs76200156	CNTNAP2	G	A	0.048	0.061	0.025	-2.758	0.005814	11.838	0.002688	3.427	0.000611	-1.483	0.13802
7	145663391	rs79301799	CNTNAP2	A	G	0.048	0.061	0.025	-2.758	0.005814	11.838	0.002688	3.427	0.000611	-1.483	0.13802
7	145663934	rs117283227	CNTNAP2	C	T	0.048	0.061	0.025	-2.758	0.005814	11.838	0.002688	3.427	0.000611	-1.483	0.13802
7	145670779	rs74942063	CNTNAP2	G	A	0.048	0.061	0.025	-2.758	0.005814	11.838	0.002688	3.427	0.000611	-1.483	0.13802
7	145671926	rs78923583	CNTNAP2	T	G	0.048	0.061	0.025	-2.758	0.005814	11.838	0.002688	3.427	0.000611	-1.483	0.13802
7	145677047	rs17399452	CNTNAP2	G	A	0.048	0.061	0.025	-2.758	0.005814	11.838	0.002688	3.427	0.000611	-1.483	0.13802
7	145680241	rs17477958	CNTNAP2	A	G	0.048	0.061	0.024	-2.758	0.005814	11.838	0.002688	3.427	0.000611	-1.483	0.13802
7	145680800	rs17478027	CNTNAP2	C	A	0.048	0.062	0.024	-2.758	0.005814	11.838	0.002688	3.427	0.000611	-1.483	0.13802
7	145680980	rs114302769	CNTNAP2	A	C	0.048	0.062	0.024	-2.758	0.005814	11.838	0.002688	3.427	0.000611	-1.483	0.13802
7	145681528	rs17478068	CNTNAP2	A	C	0.048	0.061	0.024	-2.758	0.005814	11.838	0.002688	3.427	0.000611	-1.483	0.13802
7	145681655	rs116079246	CNTNAP2	A	T	0.048	0.061	0.024	-2.758	0.005814	11.838	0.002688	3.427	0.000611	-1.483	0.13802
7	145681760	rs116342461	CNTNAP2	G	A	0.048	0.062	0.024	-2.758	0.005814	11.838	0.002688	3.427	0.000611	-1.483	0.13802
7	145682676	rs115067329	CNTNAP2	C	G	0.048	0.062	0.024	-2.758	0.005814	11.838	0.002688	3.427	0.000611	-1.483	0.13802
7	145682745	rs77809167	CNTNAP2	T	A	0.048	0.061	0.024	-2.758	0.005814	11.838	0.002688	3.427	0.000611	-1.483	0.13802
7	145683160	rs866992	CNTNAP2	G	A	0.048	0.061	0.024	-2.758	0.005814	11.838	0.002688	3.427	0.000611	-1.483	0.13802
7	145683841	rs77018171	CNTNAP2	T	G	0.048	0.061	0.024	-2.758	0.005814	11.838	0.002688	3.427	0.000611	-1.483	0.13802
7	145685112	rs17399702	CNTNAP2	T	C	0.048	0.062	0.024	-2.758	0.005814	11.838	0.002688	3.427	0.000611	-1.483	0.13802
7	145685829	rs77569509	CNTNAP2	T	C	0.049	0.062	0.025	-2.758	0.005814	11.838	0.002688	3.427	0.000611	-1.483	0.13802
7	145691251	rs116507772	CNTNAP2	G	A	0.048	0.061	0.024	-2.758	0.005814	11.838	0.002688	3.427	0.000611	-1.483	0.13802
7	145691555	rs17169904	CNTNAP2	G	A	0.048	0.062	0.024	-2.758	0.005814	11.838	0.002688	3.427	0.000611	-1.483	0.13802
7	145691620	rs77082427	CNTNAP2	C	A	0.048	0.062	0.024	-2.758	0.005814	11.838	0.002688	3.427	0.000611	-1.483	0.13802
7	145694311	rs17478277	CNTNAP2	G	T	0.048	0.062	0.024	-2.758	0.005814	11.838	0.002688	3.427	0.000611	-1.483	0.13802
7	145695563	rs116187321	CNTNAP2	G	A	0.048	0.062	0.024	-2.758	0.005814	11.838	0.002688	3.427	0.000611	-1.483	0.13802
7	145695774	rs76246019	CNTNAP2	G	A	0.048	0.062	0.024	-2.758	0.005814	11.838	0.002688	3.427	0.000611	-1.483	0.13802
7	145698347	rs115642187	CNTNAP2	T	C	0.048	0.061	0.024	-2.758	0.005814	11.838	0.002688	3.427	0.000611	-1.483	0.13802
7	145699380	rs17400057	CNTNAP2	A	G	0.048	0.062	0.024	-2.758	0.005814	11.838	0.002688	3.427	0.000611	-1.483	0.13802
7	145699681	rs76414692	CNTNAP2	T	C	0.048	0.061	0.024	-2.758	0.005814	11.838	0.002688	3.427	0.000611	-1.483	0.13802
7	145699972	rs77699196	CNTNAP2	T	C	0.048	0.061	0.024	-2.758	0.005814	11.838	0.002688	3.427	0.000611	-1.483	0.13802
7	145701940	rs17169916	CNTNAP2	T	A	0.048	0.061	0.024	-2.758	0.005814	11.838	0.002688	3.427	0.000611	-1.483	0.13802
7	145706217	rs17169918	CNTNAP2	T	A	0.048	0.061	0.024	-2.758	0.005814	11.838	0.002688	3.427	0.000611	-1.483	0.13802
16	19392820	rs7188203	TMC5	A	G	0.313	0.305	0.327	-2.758	0.005816	8.212	0.016471	1.774	0.076035	-2.807	0.005004
20	54674123	rs8117407	CBLN4	T	C	0.005	0.001	0.013	2.758	0.005819	7.606	0.0223	-2.521	0.011696	2.615	0.008918
17	4685438	rs573968159	TM4SF5	T	C	0.01	0.008	0.013	2.757	0.00584	8.021	0.018128	-2.635	0.008402	1.993	0.046271
17	47537845	rs75819142	NGFR	A	G	0.113	0.103	0.132	-2.756	0.005857	8.671	0.013093	2.91	0.003613	-2.08	0.037529
7	145651649	rs4259335	CNTNAP2	T	C	0.138	0.144	0.127	-2.756	0.005858	7.621	0.022134	2.39	0.016862	-2.395	0.016598
11	121649882	rs117487977	SORL1	G	T	0.014	0.014	0.013	-2.755	0.005864	8.564	0.013817	2.845	0.004436	-2.032	0.042188
17	5617852	rs144932894	WSCD1	T	G	0.008	0.01	0.005	2.754	0.005889	9.134	0.010391	-1.284	0.199006	3.021	0.002517
7	143033031	rs140674872	CLCN1	A	G	0.006	0.003	0.013	2.753	0.005912	9.046	0.010858	-1.984	0.047219	3.002	0.002683
7	143043818	rs77994621	CLCN1	A	G	0.008	0.003	0.017	2.753	0.005912	9.046	0.010858	-1.984	0.047219	3.002	0.002683
19	51989938	rs113079812	CEACAM18	C	A	0.057	0.066	0.04	-2.752	0.005917	9.135	0.010383	2.981	0.002875	-1.926	0.05408
6	32902003	rs116502395	HLA-DMB	T	G	0.022	0.014	0.035	2.752	0.005928	10.474	0.005317	-1.66	0.096968	3.226	0.001256
6	40488084	rs909985	LRFN2	A	G	0.475	0.482	0.463	2.752	0.005932	9.172	0.010194	-2.998	0.002718	1.907	0.05654
2	234231334	rs3762586	SAG	A	C	0.103	0.094	0.119	2.751	0.005938	7.584	0.022554	-2.393	0.016729	2.421	0.01547
17	4807926	rs3760490	CHRNE	A	G	0.176	0.17	0.188	2.751	0.005945	11.157	0.003779	-1.286	0.198473	3.307	0.000942
2	128387719	rs58971301	MYO7B	A	G	0.048	0.043	0.057	2.751	0.00595	8.002	0.018301	-1.934	0.053079	2.728	0.006366
19	51445743	rs57044108	KLK5	T	C	0.124	0.107	0.155	2.75	0.005959	7.715	0.021116	-2.185	0.028905	2.626	0.008629
19	51510094	rs28528952	KLK9	A	T	0.052	0.053	0.049	2.748	0.005992	7.553	0.022905	-2.349	0.018833	2.473	0.013406
6	32084337	rs147955878	ATF6B	A	T	0.004	0.005	0.002	2.748	0.006	7.587	0.02252	-2.401	0.016351	2.339	0.019345
6	32405284	rs145017601	HLA-DRA	T	C	0.005	0.006	0.003	2.748	0.006	7.587	0.02252	-2.401	0.016351	2.339	0.019345
20	55343063	rs563591527	TFAP2C	T	C	0.004	0.002	0.009	2.747	0.006019	7.738	0.020883	-2.563	0.010385	2.184	0.028943
20	55369924	rs555233164	TFAP2C	A	G	0.005	0.002	0.01	2.747	0.006019	7.738	0.020883	-2.563	0.010385	2.184	0.028943
16	31054607	rs1108431	STX4	T	C	0.362	0.368	0.352	-2.746	0.006026	9.785	0.007502	1.359	0.174012	-3.128	0.001761
19	51479402	rs11084043	KLK7	C	T	0.436	0.414	0.475	2.746	0.006037	7.577	0.022628	-2.084	0.037173	2.509	0.012104
19	51990057	rs62115078	CEACAM18	T	C	0.057	0.066	0.041	-2.745	0.006059	9.076	0.010694	2.972	0.002957	-1.925	0.054231
19	46384359	rs183752479	IRF2BP1	T	C	0.011	0.013	0.007	2.744	0.006073	7.53	0.023171	-2.322	0.020213	2.487	0.012893
19	51992021	rs4267441	CEACAM18	A	G	0.057	0.066	0.04	-2.743	0.006096	8.837	0.012053	2.919	0.003508	-1.963	0.049592
19	51992064	rs62116163	CEACAM18	C	T	0.057	0.066	0.04	-2.743	0.006096	8.837	0.012053	2.919	0.003508	-1.963	0.049592
7	100469924	rs150723390	TRIP6	A	G	0.014	0.015	0.012	-2.742	0.006099	7.549	0.022951	2.227	0.025967	-2.483	0.013019
16	31382464	rs2230426	ITGAX	C	G	0.015	0.01	0.024	2.742	0.006108	8.546	0.013942	-2.918	0.003518	2.117	0.034288
19	51976433	rs62116418	CEACAM18	G	A	0.167	0.177	0.15	-2.741	0.006122	7.878	0.01947	2.619	0.00883	-2.167	0.030245
3	56726737	rs4681739	FAM208A	G	A	0.133	0.118	0.161	-2.741	0.00613	9.574	0.008337	1.53	0.125936	-3.093	0.001981
20	55279047	rs6025093	TFAP2C	C	A	0.03	0.016	0.055	-2.74	0.006136	7.765	0.0206	2.652	0.007996	-2.26	0.023797
19	46337783	rs375567112	SYMPK	A	G	0.156	0.145	0.173	2.739	0.006157	9.473	0.008771	-1.434	0.151603	3.078	0.002086
16	19391083	rs62023714	TMC5	G	A	0.317	0.31	0.329	-2.739	0.006158	8.574	0.013745	1.558	0.119287	-2.909	0.003625
19	1288022	rs533861264	MUM1	T	C	0.003	0.004	0.001	-2.739	0.006161	10.223	0.006027	1.133	0.257334	-3.171	0.001517
1	207305794	rs58222271	C4BPA	C	G	0.037	0.038	0.037	-2.739	0.006164	11.396	0.003352	1.527	0.12667	-3.299	0.000971
14	92826994	rs76912597	SLC24A4	C	A	0.011	0.01	0.013	-2.739	0.006169	9.159	0.01026	1.753	0.079536	-3.026	0.002479
14	92827975	rs75373536	SLC24A4	A	G	0.01	0.009	0.012	-2.739	0.006169	9.159	0.01026	1.753	0.079536	-3.026	0.002479
19	46169446	rs73573239	GIPR	A	T	0.214	0.192	0.253	2.739	0.006169	7.656	0.021751	-2.099	0.035798	2.613	0.008981
1	207367304	rs2012296	C4BPA	G	A	0.022	0.022	0.022	2.738	0.006172	9.713	0.007777	-1.128	0.259153	3.115	0.001842
19	46369514	rs76069409	FOXA3	T	A	0.059	0.062	0.053	2.738	0.006174	10.685	0.004784	-1.147	0.251571	3.251	0.00115
15	58612218	rs72739176	ALDH1A2	A	C	0.091	0.094	0.085	2.738	0.006178	7.812	0.020124	-2.592	0.009541	2.188	0.0287
6	41049895	rs6918969	OARD1	C	T	0.267	0.241	0.315	-2.737	0.006191	7.624	0.022102	2.496	0.012574	-2.283	0.022417
18	55853471	rs57946628	NEDD4L	A	C	0.004	0.001	0.009	2.737	0.006201	7.495	0.02358	-2.535	0.01123	2.588	0.009658
10	11661277	rs113414056	USP6NL	G	A	0.028	0.031	0.023	-2.736	0.006213	12.413	0.002017	1.438	0.150518	-3.418	0.000631
17	47369481	rs72835478	ZNF652	T	C	0.024	0.022	0.028	-2.736	0.006224	8.699	0.012912	1.871	0.061344	-2.944	0.003245
17	47380911	rs72835484	ZNF652	C	G	0.024	0.022	0.028	-2.736	0.006224	8.699	0.012912	1.871	0.061344	-2.944	0.003245
17	47399549	rs72835489	ZNF652	C	T	0.024	0.022	0.028	-2.736	0.006224	8.699	0.012912	1.871	0.061344	-2.944	0.003245
17	47400863	rs115906820	ZNF652	A	C	0.024	0.022	0.027	-2.736	0.006224	8.699	0.012912	1.871	0.061344	-2.944	0.003245
11	47558220	rs4752783	CELF1	A	G	0.117	0.111	0.129	-2.736	0.006227	7.615	0.022201	2.141	0.032257	-2.62	0.008795
11	47607912	rs77465292	FAM180B	C	T	0.118	0.111	0.129	-2.736	0.006227	7.615	0.022201	2.141	0.032257	-2.62	0.008795
19	45818835	rs1133190	CKM	A	G	0.437	0.395	0.489	2.736	0.006228	8.626	0.013394	-1.646	0.099822	2.917	0.003539
7	145649680	rs57679157	CNTNAP2	T	G	0.139	0.143	0.13	-2.735	0.006232	7.517	0.023319	2.39	0.016862	-2.368	0.017895
7	145650117	rs77270436	CNTNAP2	C	T	0.139	0.143	0.13	-2.735	0.006232	7.517	0.023319	2.39	0.016862	-2.368	0.017895
7	145662507	rs58100753	CNTNAP2	C	T	0.139	0.143	0.13	-2.735	0.006232	7.517	0.023319	2.39	0.016862	-2.368	0.017895
19	1019308	rs72973523	TMEM259	G	A	0.193	0.203	0.174	-2.735	0.006237	8.142	0.017058	1.882	0.059769	-2.819	0.004824
6	41246189	rs115245982	TREM1	T	C	0.041	0.043	0.036	2.734	0.006254	8.088	0.017531	-2.735	0.00624	2.106	0.035207
16	79490328	rs72802497	MAF	T	C	0.034	0.035	0.032	2.733	0.006267	7.735	0.020909	-1.894	0.058169	2.688	0.007199
16	79490529	rs72802500	MAF	C	A	0.034	0.035	0.032	2.733	0.006267	7.735	0.020909	-1.894	0.058169	2.688	0.007199
16	79491077	rs72804403	MAF	C	T	0.034	0.035	0.032	2.733	0.006267	7.735	0.020909	-1.894	0.058169	2.688	0.007199
19	51405084	rs806023	KLK4	C	T	0.44	0.471	0.387	-2.733	0.006273	7.541	0.023044	2.123	0.033768	-2.537	0.011177
11	85306436	rs144571210	DLG2	C	T	0.002	0.003	0	-2.733	0.006277	9.259	0.00976	1.265	0.205903	-3.041	0.002359
17	4757861	rs9893881	MINK1	C	T	0.204	0.194	0.222	2.732	0.006292	9.908	0.007054	-1.421	0.155388	3.143	0.001672
2	233520254	rs13395911	EFHD1	A	T	0.407	0.403	0.412	-2.732	0.006293	8.897	0.011694	1.591	0.111709	-2.974	0.002938
11	47640891	rs7116299	MTCH2	T	C	0.163	0.14	0.206	-2.732	0.006294	7.656	0.021751	2.546	0.010905	-2.263	0.023638
11	121808528	rs1219454	BLID	G	C	0.291	0.269	0.33	2.729	0.006345	8.25	0.016166	-2.771	0.005595	1.991	0.046489
19	46350960	rs3745928	SYMPK	G	A	0.162	0.156	0.173	2.729	0.006352	8.962	0.011322	-1.541	0.123271	2.991	0.002781
17	47075990	rs7223256	IGF2BP1	T	C	0.014	0.007	0.026	2.728	0.006363	7.597	0.022399	-2.289	0.022097	2.656	0.007911
14	53829186	rs4583136	DDHD1	A	G	0.006	0.008	0.004	-2.728	0.00637	9.145	0.01033	1.811	0.070185	-3.023	0.002502
19	539753	rs16990622	CDC34	A	G	0.022	0.008	0.047	2.728	0.00637	8.754	0.012565	-2.195	0.028193	2.943	0.003253
15	63725587	rs118109797	CA12	T	C	0.011	0.014	0.005	-2.728	0.006373	9.604	0.008213	3.099	0.001943	-1.858	0.063238
19	45823174	rs344819	CKM	G	A	0.291	0.292	0.29	2.728	0.006376	11.455	0.003254	-1.015	0.31034	3.346	0.000819
19	46327746	rs12610647	SYMPK	A	G	0.16	0.152	0.173	2.728	0.006379	8.753	0.012572	-1.584	0.113206	2.951	0.003168
11	85433197	rs7124851	SYTL2	A	G	0.029	0.013	0.058	-2.728	0.006381	8.259	0.016087	2.331	0.019771	-2.873	0.004061
11	85441480	rs11827081	SYTL2	G	A	0.029	0.013	0.057	-2.728	0.006381	8.259	0.016087	2.331	0.019771	-2.873	0.004061
11	85450870	rs7115189	SYTL2	A	G	0.029	0.013	0.057	-2.728	0.006381	8.259	0.016087	2.331	0.019771	-2.873	0.004061
11	85458045	rs7946866	SYTL2	T	C	0.029	0.013	0.058	-2.728	0.006381	8.259	0.016087	2.331	0.019771	-2.873	0.004061
11	85461184	rs17148401	SYTL2	T	C	0.029	0.013	0.058	-2.728	0.006381	8.259	0.016087	2.331	0.019771	-2.873	0.004061
21	28258853	rs229093	ADAMTS5	A	G	0.33	0.355	0.285	-2.727	0.006383	7.455	0.024052	2.248	0.024561	-2.495	0.012579
21	28260111	rs229095	ADAMTS5	A	G	0.33	0.355	0.285	-2.727	0.006383	7.455	0.024052	2.248	0.024561	-2.495	0.012579
21	28260353	rs229097	ADAMTS5	G	A	0.33	0.355	0.285	-2.727	0.006383	7.455	0.024052	2.248	0.024561	-2.495	0.012579
21	28262167	rs229098	ADAMTS5	C	T	0.33	0.355	0.285	-2.727	0.006383	7.455	0.024052	2.248	0.024561	-2.495	0.012579
21	28262639	rs370225	ADAMTS5	T	A	0.33	0.355	0.285	-2.727	0.006383	7.455	0.024052	2.248	0.024561	-2.495	0.012579
19	45820927	rs12976956	CKM	A	G	0.465	0.488	0.382	-2.727	0.006384	8.549	0.013916	1.644	0.100127	-2.9	0.003737
11	47575372	rs28364769	CELF1	A	T	0.084	0.001	0.235	-2.727	0.00639	7.439	0.024251	2.522	0.011653	-2.514	0.011939
6	47381043	rs114801218	CD2AP	C	T	0.003	0.005	0	2.727	0.006395	8.256	0.016117	-1.617	0.105776	2.824	0.00475
2	127433465	rs28387148	GYPC	T	C	0.084	0.079	0.093	-2.727	0.006398	8.742	0.012637	1.563	0.117983	-2.95	0.003174
2	127433614	rs28387149	GYPC	T	C	0.084	0.079	0.093	-2.727	0.006398	8.742	0.012637	1.563	0.117983	-2.95	0.003174
2	127433966	rs28387150	GYPC	T	G	0.084	0.079	0.093	-2.727	0.006398	8.742	0.012637	1.563	0.117983	-2.95	0.003174
2	127434446	rs28387153	GYPC	G	A	0.084	0.079	0.093	-2.727	0.006398	8.742	0.012637	1.563	0.117983	-2.95	0.003174
2	127437364	rs113949548	GYPC	T	C	0.084	0.079	0.093	-2.727	0.006398	8.742	0.012637	1.563	0.117983	-2.95	0.003174
2	127437880	rs28387166	GYPC	T	C	0.084	0.079	0.093	-2.727	0.006398	8.742	0.012637	1.563	0.117983	-2.95	0.003174
2	127437904	rs28387167	GYPC	T	C	0.084	0.079	0.093	-2.727	0.006398	8.742	0.012637	1.563	0.117983	-2.95	0.003174
19	1534215	rs11084899	PLK5	C	T	0.203	0.191	0.224	-2.725	0.006423	7.446	0.024163	2.353	0.018619	-2.373	0.01765
7	145666527	rs181234000	CNTNAP2	T	G	0.019	0.019	0.02	2.725	0.006426	9.168	0.010216	-1.387	0.165456	3.028	0.002464
19	1534311	rs11878806	PLK5	G	A	0.203	0.191	0.225	-2.725	0.006428	7.453	0.024076	2.366	0.017986	-2.361	0.018224
11	47857168	rs2305982	NUP160	G	A	0.155	0.138	0.185	-2.724	0.006443	7.515	0.023344	2.464	0.01374	-2.313	0.020718
6	41609813	rs75360801	MDFI	G	C	0.111	0.108	0.116	2.724	0.006448	8.909	0.011624	-2.964	0.003035	1.892	0.05849
2	234236861	rs6728183	SAG	C	T	0.204	0.166	0.271	2.724	0.006449	12.307	0.002126	-3.492	0.00048	1.424	0.154481
7	145576623	rs4342507	CNTNAP2	C	T	0.056	0.066	0.04	-2.723	0.006465	11.421	0.003311	3.379	0.000727	-1.446	0.148269
19	45894752	rs35672228	PPP1R13L	C	A	0.126	0.136	0.108	2.723	0.006466	7.986	0.018448	-2.643	0.008208	2.073	0.038181
6	41375840	rs75463074	NCR2	A	G	0.023	0.026	0.017	-2.723	0.006469	7.602	0.022345	2.548	0.010841	-2.28	0.022628
6	41375842	rs78799706	NCR2	A	G	0.023	0.026	0.017	-2.723	0.006469	7.602	0.022345	2.548	0.010841	-2.28	0.022628
6	41376128	rs77931820	NCR2	A	G	0.023	0.026	0.017	-2.723	0.006469	7.602	0.022345	2.548	0.010841	-2.28	0.022628
6	41380123	rs116289154	NCR2	C	A	0.023	0.026	0.017	-2.723	0.006469	7.602	0.022345	2.548	0.010841	-2.28	0.022628
16	79541083	rs55826834	MAF	A	C	0.005	0.003	0.009	2.723	0.006476	7.419	0.024488	-2.544	0.010957	2.562	0.010405
16	79542789	rs57880635	MAF	G	A	0.005	0.003	0.009	2.723	0.006476	7.419	0.024488	-2.544	0.010957	2.562	0.010405
8	27882103	rs10113387	NUGGC	C	T	0.488	0.476	0.491	-2.723	0.006477	8.356	0.015327	1.684	0.09219	-2.865	0.004165
16	30948897	rs76852660	FBXL19	A	G	0.006	0.004	0.009	-2.722	0.006485	7.676	0.021535	2.111	0.034808	-2.673	0.007526
16	30971789	rs77241481	SETD1A	T	C	0.006	0.004	0.009	-2.722	0.006485	7.676	0.021535	2.111	0.034808	-2.673	0.007526
16	31021015	rs77324863	STX1B	C	G	0.006	0.004	0.009	-2.722	0.006485	7.676	0.021535	2.111	0.034808	-2.673	0.007526
16	31035630	rs75845939	STX4	G	T	0.006	0.004	0.009	-2.722	0.006485	7.676	0.021535	2.111	0.034808	-2.673	0.007526
16	31059621	rs188703842	STX4	G	A	0.006	0.004	0.009	-2.722	0.006485	7.676	0.021535	2.111	0.034808	-2.673	0.007526
16	31156611	rs56929325	PRSS36	A	G	0.007	0.005	0.01	-2.722	0.006485	7.676	0.021535	2.111	0.034808	-2.673	0.007526
16	31194236	rs146928080	FUS	T	C	0.004	0.003	0.006	-2.722	0.006485	7.676	0.021535	2.111	0.034808	-2.673	0.007526
16	31326165	rs148871734	ITGAM	G	A	0.004	0.003	0.006	-2.722	0.006485	7.676	0.021535	2.111	0.034808	-2.673	0.007526
10	11947563	rs116935535	UPF2	T	C	0.016	0.016	0.018	-2.722	0.006492	7.796	0.020282	2.684	0.00727	-2.234	0.025469
3	56730584	rs11130542	FAM208A	C	A	0.139	0.121	0.171	-2.721	0.006509	9.82	0.007372	1.432	0.152079	-3.128	0.001761
19	1136223	rs11881300	SBNO2	G	A	0.073	0.07	0.079	-2.72	0.006522	7.538	0.023081	2.34	0.019264	-2.256	0.024061
11	85797026	rs113672432	PICALM	G	C	0.006	0.006	0.008	2.719	0.006543	8.637	0.013319	-2.937	0.003311	2.16	0.030736
11	85819893	rs117559118	PICALM	T	C	0.006	0.006	0.007	2.719	0.006543	8.637	0.013319	-2.937	0.003311	2.16	0.030736
19	46346716	rs35572102	SYMPK	A	G	0.161	0.153	0.173	2.718	0.006568	8.899	0.011687	-1.522	0.127914	2.98	0.002879
19	46360551	rs148449478	SYMPK	T	C	0.16	0.153	0.172	2.718	0.006569	8.708	0.012857	-1.567	0.11708	2.944	0.003241
16	78967922	rs13339656	WWOX	G	C	0.018	0.012	0.027	-2.718	0.006573	7.924	0.019027	2.762	0.005748	-2.207	0.027319
19	930404	rs548502898	ARID3A	A	T	0.002	0.003	0.002	-2.718	0.006573	7.672	0.021584	1.961	0.04986	-2.687	0.007217
16	19575277	rs146550001	C16orf62	A	G	0.006	0.006	0.006	2.717	0.006593	7.619	0.022165	-1.569	0.116664	2.638	0.008345
8	27739387	rs112138439	SCARA5	T	C	0.013	0.01	0.018	-2.716	0.006599	9.16	0.010257	1.704	0.088435	-3.026	0.002476
19	45471571	rs147491548	CLPTM1	T	C	0.005	0.007	0.001	2.716	0.006606	7.377	0.006606	NA	NA	2.716	0.006606
7	145457824	rs79105495	CNTNAP2	A	G	0.049	0.062	0.027	-2.716	0.006608	11.828	0.002702	3.427	0.000611	-1.424	0.154367
7	145482683	rs114041194	CNTNAP2	T	C	0.048	0.062	0.024	-2.716	0.006608	11.828	0.002702	3.427	0.000611	-1.424	0.154367
7	145516552	rs182524836	CNTNAP2	T	G	0.048	0.062	0.024	-2.716	0.006608	11.828	0.002702	3.427	0.000611	-1.424	0.154367
7	145523212	rs2177426	CNTNAP2	A	C	0.048	0.062	0.024	-2.716	0.006608	11.828	0.002702	3.427	0.000611	-1.424	0.154367
7	145535369	rs79929818	CNTNAP2	G	A	0.048	0.062	0.024	-2.716	0.006608	11.828	0.002702	3.427	0.000611	-1.424	0.154367
7	145556753	rs115417426	CNTNAP2	C	A	0.049	0.064	0.024	-2.716	0.006608	11.828	0.002702	3.427	0.000611	-1.424	0.154367
7	145558199	rs78765905	CNTNAP2	C	T	0.048	0.062	0.024	-2.716	0.006608	11.828	0.002702	3.427	0.000611	-1.424	0.154367
7	145564137	rs6943520	CNTNAP2	T	C	0.048	0.062	0.024	-2.716	0.006608	11.828	0.002702	3.427	0.000611	-1.424	0.154367
7	145571517	rs76346872	CNTNAP2	G	C	0.048	0.062	0.024	-2.716	0.006608	11.828	0.002702	3.427	0.000611	-1.424	0.154367
7	145577697	rs79003454	CNTNAP2	A	C	0.049	0.063	0.024	-2.716	0.006608	11.828	0.002702	3.427	0.000611	-1.424	0.154367
7	145582202	rs78680492	CNTNAP2	G	A	0.049	0.063	0.024	-2.716	0.006608	11.828	0.002702	3.427	0.000611	-1.424	0.154367
7	145597632	rs114002763	CNTNAP2	C	A	0.048	0.062	0.024	-2.716	0.006608	11.828	0.002702	3.427	0.000611	-1.424	0.154367
7	145597867	rs79182158	CNTNAP2	C	T	0.048	0.062	0.024	-2.716	0.006608	11.828	0.002702	3.427	0.000611	-1.424	0.154367
7	145598615	rs78196550	CNTNAP2	C	T	0.048	0.062	0.024	-2.716	0.006608	11.828	0.002702	3.427	0.000611	-1.424	0.154367
7	145602738	rs74971734	CNTNAP2	G	A	0.048	0.062	0.024	-2.716	0.006608	11.828	0.002702	3.427	0.000611	-1.424	0.154367
7	145608876	rs116747243	CNTNAP2	C	T	0.048	0.062	0.024	-2.716	0.006608	11.828	0.002702	3.427	0.000611	-1.424	0.154367
7	145612420	rs77281082	CNTNAP2	T	C	0.049	0.062	0.025	-2.716	0.006608	11.828	0.002702	3.427	0.000611	-1.424	0.154367
7	145612671	rs114553257	CNTNAP2	G	A	0.049	0.062	0.025	-2.716	0.006608	11.828	0.002702	3.427	0.000611	-1.424	0.154367
7	145614072	rs117376403	CNTNAP2	T	C	0.049	0.062	0.025	-2.716	0.006608	11.828	0.002702	3.427	0.000611	-1.424	0.154367
7	145620774	rs114251822	CNTNAP2	C	T	0.049	0.062	0.025	-2.716	0.006608	11.828	0.002702	3.427	0.000611	-1.424	0.154367
7	145621608	rs76268049	CNTNAP2	T	G	0.049	0.062	0.025	-2.716	0.006608	11.828	0.002702	3.427	0.000611	-1.424	0.154367
7	145624011	rs114818394	CNTNAP2	T	C	0.049	0.062	0.025	-2.716	0.006608	11.828	0.002702	3.427	0.000611	-1.424	0.154367
18	56462608	rs8084282	MALT1	C	T	0.204	0.196	0.219	-2.716	0.006616	7.422	0.02445	2.402	0.016321	-2.335	0.019536
4	11058408	rs114092739	HS3ST1	C	A	0.005	0.001	0.013	-2.715	0.006623	9.509	0.008613	1.977	0.047993	-3.061	0.002203
3	57533964	rs73082485	DNAH12	G	A	0.013	0.008	0.022	2.714	0.006648	7.637	0.021962	-2.108	0.035012	2.691	0.007134
3	57566460	rs73084408	ARF4	A	G	0.013	0.008	0.022	2.714	0.006648	7.637	0.021962	-2.108	0.035012	2.691	0.007134
3	57595255	rs147162017	ARF4	A	G	0.013	0.008	0.022	2.714	0.006648	7.637	0.021962	-2.108	0.035012	2.691	0.007134
3	57610219	rs73084475	DENND6A	C	G	0.013	0.008	0.022	2.714	0.006648	7.637	0.021962	-2.108	0.035012	2.691	0.007134
3	57630152	rs138210084	DENND6A	T	C	0.013	0.008	0.022	2.714	0.006648	7.637	0.021962	-2.108	0.035012	2.691	0.007134
3	57630156	rs180831217	DENND6A	T	A	0.013	0.008	0.022	2.714	0.006648	7.637	0.021962	-2.108	0.035012	2.691	0.007134
3	57632687	rs73084492	DENND6A	T	G	0.013	0.008	0.022	2.714	0.006648	7.637	0.021962	-2.108	0.035012	2.691	0.007134
3	57651544	rs73086469	DENND6A	A	G	0.013	0.008	0.022	2.714	0.006648	7.637	0.021962	-2.108	0.035012	2.691	0.007134
3	57704030	rs73090516	DENND6A	A	G	0.013	0.008	0.022	2.714	0.006648	7.637	0.021962	-2.108	0.035012	2.691	0.007134
3	57717563	rs73073917	SLMAP	G	C	0.013	0.008	0.022	2.714	0.006648	7.637	0.021962	-2.108	0.035012	2.691	0.007134
6	40937732	rs9462660	UNC5CL	T	G	0.01	0.007	0.015	-2.713	0.006665	7.393	0.024809	2.236	0.025347	-2.547	0.010877
6	40948340	rs9296347	UNC5CL	A	G	0.01	0.007	0.015	-2.713	0.006665	7.393	0.024809	2.236	0.025347	-2.547	0.010877
6	40950187	rs9471453	UNC5CL	A	G	0.01	0.007	0.015	-2.713	0.006665	7.393	0.024809	2.236	0.025347	-2.547	0.010877
19	46340170	rs17651195	SYMPK	A	T	0.162	0.155	0.173	2.713	0.006677	8.741	0.012648	-1.549	0.12131	2.951	0.003168
6	47272766	rs2295258	TNFRSF21	C	T	0.49	0.483	0.443	2.712	0.006692	7.446	0.024167	-2.074	0.038117	2.558	0.01054
10	11584749	rs538245903	USP6NL	C	T	0.004	0.005	0.002	-2.712	0.006695	7.403	0.024682	1.695	0.09011	-2.293	0.021833
16	79027143	rs59903179	WWOX	G	C	0.126	0.13	0.118	-2.711	0.006705	7.513	0.023362	2.546	0.010904	-2.246	0.024694
19	51819770	rs113199283	IGLON5	T	C	0.008	0.004	0.015	-2.711	0.006706	8.598	0.013584	2.931	0.00338	-2.128	0.033332
2	127824513	rs744887	BIN1	A	G	0.422	0.423	0.419	-2.711	0.006708	8.742	0.012636	1.563	0.117984	-2.944	0.003245
11	47309373	rs12802374	MADD	A	G	0.378	0.42	0.295	2.711	0.006712	7.417	0.024513	-2.055	0.039904	2.528	0.011466
14	53611729	rs114977748	DDHD1	A	G	0.003	0.002	0.005	-2.711	0.006714	7.496	0.023569	2.396	0.016581	-2.621	0.008775
3	56786353	rs4435603	ARHGEF3	T	C	0.268	0.235	0.327	-2.71	0.006719	7.441	0.024217	2.421	0.015486	-2.298	0.02155
16	79033567	rs73567364	WWOX	G	T	0.01	0.006	0.018	-2.71	0.006728	7.809	0.020153	2.175	0.029593	-2.737	0.0062
16	79033872	rs73567368	WWOX	C	A	0.01	0.006	0.018	-2.71	0.006728	7.809	0.020153	2.175	0.029593	-2.737	0.0062
16	79521059	rs72804459	MAF	T	C	0.043	0.046	0.039	2.71	0.006732	7.35	0.025344	-2.337	0.019454	2.385	0.017088
6	32501352	rs72851017	HLA-DRB5	C	A	0.054	0.006	0.14	2.709	0.006744	7.35	0.025346	-2.551	0.010743	2.475	0.013317
17	4801970	rs12940036	CHRNE	A	G	0.172	0.164	0.188	2.709	0.006745	11.124	0.003842	-1.213	0.225146	3.293	0.00099
2	234226360	rs76589744	SAG	C	T	0.033	0.036	0.027	2.709	0.00675	7.383	0.024931	-2.297	0.021604	2.303	0.021291
7	145702205	rs10226110	CNTNAP2	C	T	0.21	0.201	0.227	-2.709	0.006756	8.622	0.013419	2.899	0.003745	-1.951	0.051011
8	27421301	rs4272333	EPHX2	A	G	0.085	0.089	0.078	2.709	0.006758	7.594	0.02244	-2.577	0.009966	2.15	0.031549
16	31005716	rs141744746	STX1B	A	G	0.028	0.025	0.034	2.708	0.006768	9.721	0.007747	-1.364	0.172647	3.117	0.001824
11	47788731	rs112054219	FNBP4	C	G	0.011	0.011	0.013	-2.708	0.006774	7.463	0.023961	2.378	0.017411	-2.692	0.007107
6	47088086	rs112563257	GPR110	C	T	0.006	0.006	0.006	-2.707	0.006783	7.338	0.025497	2.218	0.026578	-2.502	0.012338
16	19384750	rs7188553	TMC5	A	C	0.269	0.275	0.257	-2.707	0.006794	7.884	0.019408	1.742	0.081422	-2.755	0.005876
21	28219307	rs1663501	ADAMTS1	A	G	0.481	0.461	0.483	2.706	0.006801	7.534	0.023122	-2.492	0.012711	2.143	0.032128
19	566934	rs142088820	BSG	C	T	0.016	0.018	0.012	-2.706	0.006808	8.08	0.017595	2.633	0.008465	-1.997	0.045832
19	1014712	rs2240164	TMEM259	A	G	0.196	0.203	0.185	-2.706	0.006814	7.918	0.019078	1.872	0.061257	-2.773	0.005549
7	145632251	rs113887116	CNTNAP2	G	A	0.052	0.064	0.032	-2.705	0.006832	11.716	0.002856	3.4	0.000674	-1.413	0.157616
7	145647418	rs4357212	CNTNAP2	G	A	0.053	0.064	0.034	-2.705	0.006832	11.716	0.002856	3.4	0.000674	-1.413	0.157616
6	47354512	rs4368808	TNFRSF21	G	T	0.367	0.395	0.317	-2.704	0.006842	9.523	0.008551	1.357	0.174673	-3.086	0.002029
19	46167086	rs117096363	GIPR	A	T	0.023	0.025	0.018	-2.704	0.006846	7.339	0.02549	2.29	0.022004	-2.423	0.015391
19	51441133	rs146545424	KLK5	G	A	0.116	0.102	0.14	2.704	0.00685	9.002	0.011098	-1.651	0.098791	2.997	0.002725
20	54844146	rs1326021	MC3R	C	T	0.323	0.314	0.339	-2.701	0.006908	7.491	0.023628	2.496	0.012575	-2.186	0.02879
20	54846827	rs6099065	MC3R	G	A	0.323	0.314	0.339	-2.701	0.006908	7.491	0.023628	2.496	0.012575	-2.186	0.02879
21	28232280	rs145650943	ADAMTS1	T	G	0.025	0.025	0.025	2.701	0.00692	7.297	0.026034	-2.239	0.025157	2.436	0.014859
16	19941456	rs12598728	GPRC5B	G	C	0.007	0.009	0.004	-2.701	0.006921	7.31	0.025858	2.426	0.015275	-2.3	0.021436
8	26792168	rs117219660	ADRA1A	T	A	0.01	0.008	0.013	2.701	0.006923	7.316	0.025778	-2.449	0.014306	2.39	0.016827
1	207657173	rs61821133	CR2	A	C	0.087	0.079	0.101	-2.7	0.006927	7.589	0.022497	2.022	0.043187	-2.661	0.007785
18	56454686	rs139408118	MALT1	A	G	0.012	0.012	0.01	-2.7	0.006929	7.379	0.024985	2.397	0.016509	-2.356	0.018494
18	56457306	rs149362681	MALT1	C	T	0.012	0.012	0.01	-2.7	0.006929	7.379	0.024985	2.397	0.016509	-2.356	0.018494
20	55271526	rs6014795	TFAP2C	G	A	0.051	0.03	0.088	-2.7	0.006932	8.095	0.017466	2.816	0.004861	-2.087	0.036872
8	26720490	rs580644	ADRA1A	A	G	0.105	0.105	0.106	-2.7	0.006932	7.761	0.020637	1.878	0.060442	-2.709	0.006757
11	47460986	rs138432434	RAPSN	G	C	0.006	0.004	0.009	-2.699	0.006954	7.479	0.02376	2.064	0.039063	-2.624	0.008689
6	41471389	rs13212930	FOXP4	A	T	0.046	0.05	0.039	2.698	0.006981	10.569	0.005071	-1.388	0.164986	3.21	0.001328
16	19331565	rs1023442	CLEC19A	G	A	0.346	0.312	0.407	2.693	0.007087	7.256	0.026575	-2.203	0.027589	2.407	0.016062
6	47816667	rs551337146	OPN5	A	T	0.004	0.006	0	2.693	0.007089	9.03	0.010946	-1.568	0.116774	2.987	0.002818
16	31082025	rs11642192	ZNF668	C	T	0.402	0.385	0.433	-2.692	0.007092	8.99	0.011165	1.404	0.160365	-2.997	0.002728
16	31083075	rs7197717	ZNF668	C	A	0.4	0.385	0.428	-2.692	0.007092	8.99	0.011165	1.404	0.160365	-2.997	0.002728
11	47849432	rs4752871	NUP160	G	C	0.154	0.138	0.184	-2.691	0.007126	7.369	0.025112	2.464	0.01374	-2.26	0.023826
11	47851004	rs111651411	NUP160	T	C	0.156	0.139	0.186	-2.691	0.007126	7.369	0.025112	2.464	0.01374	-2.26	0.023826
19	51989451	rs80270863	CEACAM18	G	A	0.057	0.066	0.041	-2.691	0.00713	8.75	0.012591	2.919	0.003508	-1.881	0.059904
19	51989468	rs77616982	CEACAM18	T	C	0.057	0.066	0.041	-2.691	0.00713	8.75	0.012591	2.919	0.003508	-1.881	0.059904
19	51989469	rs77604803	CEACAM18	G	A	0.057	0.066	0.042	-2.691	0.00713	8.75	0.012591	2.919	0.003508	-1.881	0.059904
19	51989614	rs76035834	CEACAM18	C	T	0.057	0.066	0.041	-2.691	0.00713	8.75	0.012591	2.919	0.003508	-1.881	0.059904
19	51989663	rs76296143	CEACAM18	A	G	0.057	0.066	0.041	-2.691	0.00713	8.75	0.012591	2.919	0.003508	-1.881	0.059904
19	51989728	rs78252439	CEACAM18	G	A	0.057	0.066	0.041	-2.691	0.00713	8.75	0.012591	2.919	0.003508	-1.881	0.059904
19	51990247	rs111624640	CEACAM18	A	G	0.057	0.066	0.041	-2.691	0.00713	8.75	0.012591	2.919	0.003508	-1.881	0.059904
19	51990639	rs62115079	CEACAM18	A	G	0.057	0.066	0.041	-2.691	0.00713	8.75	0.012591	2.919	0.003508	-1.881	0.059904
19	51990683	rs62115080	CEACAM18	A	G	0.057	0.066	0.041	-2.691	0.00713	8.75	0.012591	2.919	0.003508	-1.881	0.059904
19	51990997	rs12327792	CEACAM18	G	A	0.057	0.066	0.041	-2.691	0.00713	8.75	0.012591	2.919	0.003508	-1.881	0.059904
19	51991181	rs12327796	CEACAM18	G	A	0.057	0.066	0.041	-2.691	0.00713	8.75	0.012591	2.919	0.003508	-1.881	0.059904
19	46338774	rs918489	SYMPK	A	G	0.161	0.153	0.173	2.69	0.007137	8.479	0.014415	-1.565	0.117513	2.904	0.003686
11	120979833	rs117889729	TECTA	G	C	0.023	0.02	0.027	2.69	0.007138	7.496	0.02357	-2.329	0.019841	2.147	0.031798
16	19994567	rs149862710	GPR139	A	G	0.005	0.006	0.004	-2.69	0.007139	7.648	0.021845	2.156	0.031098	-2.756	0.005851
6	40488641	rs909987	LRFN2	G	A	0.494	0.495	0.491	-2.69	0.00715	7.86	0.019642	2.68	0.007367	-2.055	0.039911
19	46341451	rs918487	SYMPK	T	C	0.162	0.155	0.174	2.69	0.007154	8.637	0.013317	-1.523	0.127772	2.934	0.003341
6	41609951	rs79288316	MDFI	A	G	0.111	0.108	0.117	2.69	0.007155	8.709	0.012848	-2.932	0.003371	1.863	0.062462
6	41608678	rs57083605	MDFI	C	G	0.08	0.08	0.079	2.689	0.007163	8.677	0.013058	-2.911	0.003606	1.831	0.067079
6	41608680	rs61704205	MDFI	G	A	0.08	0.08	0.079	2.689	0.007163	8.677	0.013058	-2.911	0.003606	1.831	0.067079
11	85425915	rs75964692	SYTL2	A	C	0.03	0.015	0.058	-2.689	0.007165	7.321	0.025725	2.5	0.012423	-2.668	0.00763
11	85429152	rs73502585	SYTL2	A	T	0.03	0.015	0.058	-2.689	0.007165	7.321	0.025725	2.5	0.012423	-2.668	0.00763
19	46332802	rs73940338	SYMPK	C	G	0.006	0.003	0.011	2.688	0.007178	10.618	0.004947	-3.096	0.001963	2.119	0.034123
19	46348648	rs10401925	SYMPK	T	C	0.006	0.003	0.011	2.688	0.007178	10.618	0.004947	-3.096	0.001963	2.119	0.034123
19	46348653	rs10402282	SYMPK	C	G	0.006	0.003	0.011	2.688	0.007178	10.618	0.004947	-3.096	0.001963	2.119	0.034123
19	46351520	rs10424280	SYMPK	A	G	0.006	0.003	0.011	2.688	0.007178	10.618	0.004947	-3.096	0.001963	2.119	0.034123
19	46353469	rs10425467	SYMPK	T	C	0.006	0.003	0.011	2.688	0.007178	10.618	0.004947	-3.096	0.001963	2.119	0.034123
19	46360262	rs138700571	SYMPK	G	C	0.006	0.003	0.011	2.688	0.007178	10.618	0.004947	-3.096	0.001963	2.119	0.034123
19	51242514	rs17800333	CLEC11A	G	A	0.085	0.082	0.089	-2.688	0.00719	8.023	0.018108	2.723	0.006475	-1.973	0.04852
20	55267300	rs6025072	TFAP2C	A	G	0.041	0.02	0.08	-2.687	0.007207	9.585	0.00829	3.092	0.001987	-1.825	0.067992
20	55267651	rs6014794	TFAP2C	T	C	0.042	0.02	0.081	-2.687	0.007207	9.585	0.00829	3.092	0.001987	-1.825	0.067992
19	1013810	rs72973504	TMEM259	C	T	0.197	0.203	0.185	-2.687	0.007208	7.919	0.019071	1.822	0.068516	-2.784	0.005363
20	55011814	rs6014729	CASS4	A	G	0.142	0.138	0.15	-2.687	0.007213	7.718	0.021085	2.637	0.008358	-2.114	0.034511
1	161463882	rs558359538	FCGR2A	A	T	0.004	0.005	0.002	-2.687	0.007213	7.38	0.024971	1.936	0.05291	-2.537	0.011185
1	161463883	rs568867363	FCGR2A	G	A	0.004	0.005	0.002	-2.687	0.007213	7.38	0.024971	1.936	0.05291	-2.537	0.011185
1	161463885	rs71639068	FCGR2A	A	C	0.004	0.005	0.002	-2.687	0.007213	7.38	0.024971	1.936	0.05291	-2.537	0.011185
19	45612862	rs76271385	MARK4	A	G	0.014	0.018	0.006	2.687	0.007218	11.081	0.003924	-1.182	0.237023	3.303	0.000957
19	45631157	rs7249573	MARK4	T	C	0.014	0.019	0.006	2.687	0.007218	11.081	0.003924	-1.182	0.237023	3.303	0.000957
7	142745085	rs75391557	OR6V1	A	G	0.003	0.003	0.004	-2.687	0.007218	7.329	0.025618	2.67	0.007592	-2.479	0.013175
7	142827127	rs116407949	PIP	T	G	0.003	0.003	0.004	-2.687	0.007218	7.329	0.025618	2.67	0.007592	-2.479	0.013175
7	142843616	rs76529770	PIP	C	T	0.003	0.003	0.003	-2.687	0.007218	7.329	0.025618	2.67	0.007592	-2.479	0.013175
7	142850018	rs142906594	PIP	T	C	0.003	0.003	0.003	-2.687	0.007218	7.329	0.025618	2.67	0.007592	-2.479	0.013175
7	142870500	rs115781596	TAS2R39	T	A	0.003	0.003	0.003	-2.687	0.007218	7.329	0.025618	2.67	0.007592	-2.479	0.013175
19	45536036	rs10424046	RELB	C	G	0.494	0.483	0.486	2.687	0.00722	8.728	0.012727	-2.916	0.003544	1.827	0.067742
2	233493693	rs13003774	EFHD1	A	G	0.028	0.031	0.023	2.684	0.007268	7.814	0.020097	-1.799	0.072083	2.72	0.006523
11	85556099	rs34106192	CCDC83	C	T	0.199	0.214	0.172	2.684	0.007268	7.207	0.027226	-2.173	0.029777	2.379	0.017344
19	46046671	rs148427314	OPA3	C	T	0.027	0.029	0.024	-2.683	0.007305	8.561	0.013834	1.691	0.090928	-2.926	0.003436
11	121291294	rs297494	SORL1	C	A	0.441	0.407	0.498	-2.682	0.007312	8.544	0.013954	2.864	0.004184	-1.829	0.067381
7	145616092	rs7798154	CNTNAP2	A	G	0.014	0.02	0.003	-2.682	0.007316	8.099	0.017434	2.832	0.004622	-2.005	0.045004
7	145646089	rs7799145	CNTNAP2	T	C	0.014	0.02	0.003	-2.682	0.007316	8.099	0.017434	2.832	0.004622	-2.005	0.045004
3	57382825	rs140199349	DNAH12	C	T	0.016	0.013	0.021	2.681	0.007338	7.198	0.027356	-2.301	0.021384	2.342	0.019194
3	57383007	rs116553334	DNAH12	A	G	0.016	0.013	0.021	2.681	0.007338	7.198	0.027356	-2.301	0.021384	2.342	0.019194
20	55321051	rs78039750	TFAP2C	C	G	0.01	0.004	0.02	-2.681	0.007338	7.191	0.027441	2.224	0.02617	-2.416	0.01571
19	45700657	rs8113128	MARK4	C	A	0.1	0.087	0.122	-2.681	0.007348	10.181	0.006155	3.191	0.00142	-1.628	0.103529
6	40671252	rs137926873	LRFN2	C	T	0.003	0.003	0.003	2.68	0.007368	7.742	0.020835	-2.473	0.013383	1.782	0.074735
3	56785556	rs6792241	ARHGEF3	T	C	0.267	0.233	0.328	-2.68	0.00737	7.27	0.02638	2.39	0.016834	-2.274	0.022971
19	46317065	rs10405391	RSPH6A	T	C	0.161	0.154	0.173	2.68	0.007373	8.718	0.01279	-1.486	0.137393	2.951	0.003168
19	46317278	rs4361036	RSPH6A	G	T	0.161	0.154	0.173	2.68	0.007373	8.718	0.01279	-1.486	0.137393	2.951	0.003168
19	46327670	rs8106626	SYMPK	A	C	0.16	0.153	0.173	2.68	0.007373	8.718	0.01279	-1.486	0.137393	2.951	0.003168
19	46327709	rs8106841	SYMPK	C	G	0.16	0.153	0.173	2.68	0.007373	8.718	0.01279	-1.486	0.137393	2.951	0.003168
19	46327981	rs8109700	SYMPK	A	C	0.161	0.153	0.173	2.68	0.007373	8.718	0.01279	-1.486	0.137393	2.951	0.003168
19	46328057	rs8110723	SYMPK	T	C	0.16	0.153	0.173	2.68	0.007373	8.718	0.01279	-1.486	0.137393	2.951	0.003168
19	46328058	rs8110130	SYMPK	G	A	0.16	0.153	0.173	2.68	0.007373	8.718	0.01279	-1.486	0.137393	2.951	0.003168
19	46328228	rs8110344	SYMPK	G	A	0.16	0.153	0.173	2.68	0.007373	8.718	0.01279	-1.486	0.137393	2.951	0.003168
19	46330547	rs4239534	SYMPK	A	G	0.161	0.153	0.173	2.68	0.007373	8.718	0.01279	-1.486	0.137393	2.951	0.003168
19	46333787	rs4239536	SYMPK	C	T	0.16	0.153	0.173	2.68	0.007373	8.718	0.01279	-1.486	0.137393	2.951	0.003168
19	46334955	rs4803866	SYMPK	C	T	0.16	0.153	0.173	2.68	0.007373	8.718	0.01279	-1.486	0.137393	2.951	0.003168
19	46337045	rs76258560	SYMPK	T	G	0.16	0.153	0.173	2.68	0.007373	8.718	0.01279	-1.486	0.137393	2.951	0.003168
19	46337052	rs79593160	SYMPK	C	T	0.16	0.153	0.173	2.68	0.007373	8.718	0.01279	-1.486	0.137393	2.951	0.003168
19	46337275	rs143086251	SYMPK	G	C	0.161	0.153	0.173	2.68	0.007373	8.718	0.01279	-1.486	0.137393	2.951	0.003168
19	46337814	rs115457562	SYMPK	T	C	0.161	0.153	0.174	2.68	0.007373	8.718	0.01279	-1.486	0.137393	2.951	0.003168
19	46337839	rs918492	SYMPK	T	C	0.161	0.153	0.173	2.68	0.007373	8.718	0.01279	-1.486	0.137393	2.951	0.003168
19	46338138	rs918491	SYMPK	C	T	0.16	0.153	0.173	2.68	0.007373	8.718	0.01279	-1.486	0.137393	2.951	0.003168
19	46339471	rs144734271	SYMPK	T	C	0.16	0.153	0.172	2.68	0.007373	8.718	0.01279	-1.486	0.137393	2.951	0.003168
19	46342187	rs114489325	SYMPK	A	G	0.16	0.153	0.173	2.68	0.007373	8.718	0.01279	-1.486	0.137393	2.951	0.003168
19	46342334	rs148260517	SYMPK	T	A	0.16	0.153	0.173	2.68	0.007373	8.718	0.01279	-1.486	0.137393	2.951	0.003168
19	46344102	rs78230086	SYMPK	G	A	0.16	0.153	0.173	2.68	0.007373	8.718	0.01279	-1.486	0.137393	2.951	0.003168
19	46344675	rs151151242	SYMPK	G	A	0.161	0.153	0.173	2.68	0.007373	8.718	0.01279	-1.486	0.137393	2.951	0.003168
19	46347604	rs11672928	SYMPK	C	T	0.16	0.153	0.173	2.68	0.007373	8.718	0.01279	-1.486	0.137393	2.951	0.003168
19	46348865	rs76260876	SYMPK	C	T	0.161	0.153	0.174	2.68	0.007373	8.718	0.01279	-1.486	0.137393	2.951	0.003168
19	46350284	rs148460425	SYMPK	T	C	0.16	0.153	0.173	2.68	0.007373	8.718	0.01279	-1.486	0.137393	2.951	0.003168
19	46350551	rs115177954	SYMPK	A	G	0.16	0.152	0.173	2.68	0.007373	8.718	0.01279	-1.486	0.137393	2.951	0.003168
19	46353401	rs115946586	SYMPK	C	G	0.16	0.153	0.173	2.68	0.007373	8.718	0.01279	-1.486	0.137393	2.951	0.003168
19	46353411	rs114508895	SYMPK	A	G	0.16	0.153	0.173	2.68	0.007373	8.718	0.01279	-1.486	0.137393	2.951	0.003168
19	46354991	rs141014835	SYMPK	G	A	0.161	0.153	0.173	2.68	0.007373	8.718	0.01279	-1.486	0.137393	2.951	0.003168
19	46355911	rs17651362	SYMPK	C	T	0.16	0.153	0.173	2.68	0.007373	8.718	0.01279	-1.486	0.137393	2.951	0.003168
19	46361475	rs79648563	SYMPK	C	G	0.16	0.153	0.172	2.68	0.007373	8.718	0.01279	-1.486	0.137393	2.951	0.003168
19	46362218	rs80162101	SYMPK	A	G	0.162	0.153	0.177	2.68	0.007373	8.718	0.01279	-1.486	0.137393	2.951	0.003168
19	46363647	rs11666745	SYMPK	G	A	0.16	0.153	0.173	2.68	0.007373	8.718	0.01279	-1.486	0.137393	2.951	0.003168
19	46364362	rs79935526	SYMPK	C	A	0.16	0.153	0.172	2.68	0.007373	8.718	0.01279	-1.486	0.137393	2.951	0.003168
19	46365694	rs11673373	SYMPK	C	T	0.16	0.153	0.172	2.68	0.007373	8.718	0.01279	-1.486	0.137393	2.951	0.003168
21	28273467	rs162541	ADAMTS5	A	G	0.329	0.355	0.284	-2.679	0.007381	7.288	0.026152	2.106	0.035244	-2.546	0.010905
21	28273618	rs162539	ADAMTS5	A	G	0.329	0.355	0.284	-2.679	0.007381	7.288	0.026152	2.106	0.035244	-2.546	0.010905
11	47477849	rs17198158	RAPSN	G	A	0.167	0.139	0.218	-2.679	0.007386	7.202	0.0273	2.371	0.017753	-2.345	0.019037
6	40593808	rs76837596	LRFN2	C	T	0.005	0.002	0.01	-2.679	0.007394	8.485	0.014369	1.807	0.070701	-2.913	0.003585
2	234243150	rs3792094	SAG	A	G	0.175	0.156	0.21	2.678	0.0074	7.18	0.027596	-2.32	0.020352	2.367	0.017927
19	51772238	rs78793578	SIGLECL1	T	C	0.004	0.002	0.008	2.677	0.007425	8.134	0.017132	-2.847	0.004408	2.293	0.021841
2	127849929	rs141801357	BIN1	C	T	0.014	0.018	0.007	2.677	0.007426	7.902	0.019233	-1.627	0.103742	2.786	0.005329
2	127865505	rs116113951	BIN1	A	C	0.014	0.017	0.007	2.677	0.007426	7.902	0.019233	-1.627	0.103742	2.786	0.005329
20	55026222	rs142792670	CASS4	A	G	0.015	0.013	0.018	-2.677	0.007432	7.451	0.0241	1.865	0.062136	-2.502	0.012347
19	1534042	rs10853954	PLK5	C	T	0.202	0.191	0.222	-2.676	0.007455	7.177	0.02764	2.3	0.021468	-2.325	0.020077
4	10957906	rs141167471	CLNK	A	C	0.01	0.012	0.007	-2.676	0.007457	11.017	0.004053	1.609	0.10752	-3.207	0.001342
7	142871398	rs147910904	TAS2R39	A	G	0.025	0.024	0.026	2.676	0.00746	7.406	0.024652	-2.483	0.013042	2.216	0.026684
19	46321978	rs4803856	SYMPK	G	A	0.162	0.156	0.173	2.675	0.007466	8.789	0.012348	-1.459	0.144565	2.964	0.003038
11	60106938	rs10897050	MS4A6E	G	A	0.481	0.462	0.485	-2.675	0.007467	7.162	0.027843	2.256	0.024096	-2.31	0.020887
14	53176973	rs140474944	PSMC6	A	G	0.004	0.003	0.007	-2.675	0.007474	7.155	0.007474	2.675	0.007474	-2.675	0.007474
14	53188624	rs116523846	PSMC6	G	C	0.004	0.003	0.007	-2.675	0.007474	7.155	0.007474	2.675	0.007474	-2.675	0.007474
14	53189575	rs79494075	PSMC6	G	A	0.004	0.003	0.007	-2.675	0.007474	7.155	0.007474	2.675	0.007474	-2.675	0.007474
14	53189953	rs116611617	PSMC6	G	C	0.004	0.003	0.007	-2.675	0.007474	7.155	0.007474	2.675	0.007474	-2.675	0.007474
14	53209484	rs116130945	STYX	G	C	0.004	0.003	0.007	-2.675	0.007474	7.155	0.007474	2.675	0.007474	-2.675	0.007474
14	53262094	rs76542938	GNPNAT1	T	C	0.004	0.003	0.007	-2.675	0.007474	7.155	0.007474	2.675	0.007474	-2.675	0.007474
14	53271578	rs116271491	GNPNAT1	T	A	0.004	0.003	0.007	-2.675	0.007474	7.155	0.007474	2.675	0.007474	-2.675	0.007474
14	53277670	rs74982476	GNPNAT1	T	C	0.004	0.003	0.007	-2.675	0.007474	7.155	0.007474	2.675	0.007474	-2.675	0.007474
14	53280788	rs114634276	GNPNAT1	A	G	0.004	0.003	0.007	-2.675	0.007474	7.155	0.007474	2.675	0.007474	-2.675	0.007474
14	53284464	rs77589325	GNPNAT1	C	T	0.004	0.003	0.007	-2.675	0.007474	7.155	0.007474	2.675	0.007474	-2.675	0.007474
14	53291003	rs144329264	GNPNAT1	T	G	0.005	0.003	0.01	-2.675	0.007474	7.155	0.007474	2.675	0.007474	-2.675	0.007474
14	53303369	rs111846800	FERMT2	A	G	0.004	0.003	0.007	-2.675	0.007474	7.155	0.007474	2.675	0.007474	-2.675	0.007474
14	53303544	rs113013855	FERMT2	A	G	0.004	0.003	0.008	-2.675	0.007474	7.155	0.007474	2.675	0.007474	-2.675	0.007474
14	53305664	rs57654613	FERMT2	G	A	0.004	0.003	0.007	-2.675	0.007474	7.155	0.007474	2.675	0.007474	-2.675	0.007474
14	53310538	rs73298768	FERMT2	T	C	0.004	0.003	0.007	-2.675	0.007474	7.155	0.007474	2.675	0.007474	-2.675	0.007474
16	31004812	rs12445568	STX1B	C	T	0.368	0.375	0.355	-2.674	0.007488	7.469	0.02388	1.831	0.067067	-2.628	0.008579
19	1016718	rs56126437	TMEM259	T	C	0.183	0.2	0.152	-2.674	0.007492	7.836	0.019882	1.813	0.069903	-2.768	0.005646
19	46354854	rs151034273	SYMPK	G	A	0.161	0.153	0.174	2.673	0.00751	8.625	0.013403	-1.499	0.133799	2.934	0.003341
7	145590467	rs115237456	CNTNAP2	T	C	0.05	0.063	0.027	-2.673	0.00752	11.343	0.003442	3.358	0.000785	-1.401	0.161194
2	234464244	rs10803653	USP40	C	T	0.265	0.249	0.294	2.673	0.007524	7.254	0.02659	-2.064	0.03906	2.517	0.011831
11	85498951	rs7938187	SYTL2	G	A	0.033	0.014	0.066	-2.672	0.007546	7.58	0.022601	2.303	0.021288	-2.744	0.006073
8	27880826	rs921597	NUGGC	C	T	0.461	0.454	0.474	-2.671	0.007556	8.277	0.015945	1.595	0.110616	-2.866	0.004158
19	45894685	rs35660919	PPP1R13L	C	A	0.126	0.136	0.109	2.67	0.007574	7.81	0.020145	-2.643	0.008208	1.994	0.04616
16	79488257	rs6564671	MAF	C	G	0.009	0.005	0.017	2.67	0.007584	7.131	0.028287	-2.499	0.012453	2.569	0.01019
16	79501852	rs75220402	MAF	A	G	0.009	0.005	0.016	2.67	0.007584	7.131	0.028287	-2.499	0.012453	2.569	0.01019
16	79502473	rs75221919	MAF	A	G	0.008	0.005	0.013	2.67	0.007584	7.131	0.028287	-2.499	0.012453	2.569	0.01019
16	79506793	rs56326557	MAF	A	T	0.008	0.005	0.013	2.67	0.007584	7.131	0.028287	-2.499	0.012453	2.569	0.01019
16	79506842	rs60594171	MAF	A	G	0.008	0.005	0.014	2.67	0.007584	7.131	0.028287	-2.499	0.012453	2.569	0.01019
16	79507110	rs61596682	MAF	A	G	0.008	0.005	0.014	2.67	0.007584	7.131	0.028287	-2.499	0.012453	2.569	0.01019
16	79507658	rs74039031	MAF	T	C	0.008	0.005	0.014	2.67	0.007584	7.131	0.028287	-2.499	0.012453	2.569	0.01019
16	79512702	rs60528656	MAF	T	G	0.008	0.005	0.014	2.67	0.007584	7.131	0.028287	-2.499	0.012453	2.569	0.01019
16	79513017	rs1423810	MAF	C	T	0.008	0.005	0.014	2.67	0.007584	7.131	0.028287	-2.499	0.012453	2.569	0.01019
7	145671981	rs73739005	CNTNAP2	A	G	0.129	0.134	0.121	-2.67	0.007591	7.144	0.028104	2.285	0.022308	-2.326	0.020042
7	145673845	rs76255144	CNTNAP2	T	C	0.129	0.134	0.121	-2.67	0.007591	7.144	0.028104	2.285	0.022308	-2.326	0.020042
7	145675669	rs6975924	CNTNAP2	A	G	0.129	0.134	0.121	-2.67	0.007591	7.144	0.028104	2.285	0.022308	-2.326	0.020042
11	121810533	rs1219458	BLID	G	C	0.292	0.269	0.332	2.669	0.007614	8.258	0.016101	-2.814	0.004886	1.857	0.063351
2	128362560	rs58166770	MYO7B	G	A	0.045	0.043	0.048	2.668	0.00762	7.254	0.026593	-2.048	0.040585	2.513	0.011966
2	128365914	rs76545545	MYO7B	A	G	0.045	0.043	0.049	2.668	0.00762	7.254	0.026593	-2.048	0.040585	2.513	0.011966
15	58608310	rs118132234	ALDH1A2	G	A	0.089	0.095	0.077	2.668	0.007632	7.468	0.023898	-2.554	0.010664	2.11	0.034823
2	127793185	rs55999604	BIN1	A	T	0.386	0.371	0.414	2.668	0.007639	9.842	0.007291	-1.27	0.204086	3.126	0.001775
19	45018884	rs1235379	ZNF180	T	A	0.485	0.491	0.475	-2.668	0.00764	7.128	0.028326	2.153	0.031323	-2.423	0.015387
8	26720169	rs494364	ADRA1A	G	A	0.06	0.051	0.076	-2.667	0.007649	7.443	0.0242	2.034	0.041955	-2.668	0.007624
11	47628536	rs4752786	MTCH2	T	C	0.163	0.138	0.209	-2.666	0.007678	7.153	0.02798	2.38	0.017299	-2.305	0.02114
19	45819307	rs1967311	CKM	A	G	0.462	0.492	0.381	-2.666	0.007687	8.784	0.012373	1.455	0.145638	-2.961	0.003062
21	28305855	rs162498	ADAMTS5	T	C	0.338	0.364	0.291	-2.665	0.007694	7.124	0.028379	2.193	0.028326	-2.447	0.014417
10	11829008	rs111853375	ECHDC3	A	G	0.081	0.096	0.055	2.664	0.00771	8.933	0.01149	-1.381	0.16721	2.988	0.002804
11	47797402	rs2869531	NUP160	C	G	0.156	0.138	0.187	-2.664	0.007718	7.181	0.027584	2.407	0.016089	-2.268	0.023341
7	142831423	rs187278744	PIP	T	A	0.003	0.003	0.003	2.663	0.007738	8.777	0.012419	-2.96	0.003078	1.713	0.086662
7	142832695	rs182136507	PIP	T	C	0.003	0.003	0.004	2.663	0.007738	8.777	0.012419	-2.96	0.003078	1.713	0.086662
19	46327297	rs10853776	SYMPK	A	G	0.161	0.153	0.175	2.662	0.007758	8.535	0.01402	-1.496	0.134693	2.919	0.003512
2	128079113	rs867329	MAP3K2	G	A	0.015	0.017	0.01	2.662	0.007769	8.858	0.011929	-1.29	0.197202	2.976	0.002924
2	128106688	rs145966123	MAP3K2	T	A	0.015	0.017	0.01	2.662	0.007769	8.858	0.011929	-1.29	0.197202	2.976	0.002924
2	128112542	rs150346613	MAP3K2	G	A	0.015	0.017	0.01	2.662	0.007769	8.858	0.011929	-1.29	0.197202	2.976	0.002924
19	1480555	rs62128465	PCSK4	A	G	0.37	0.386	0.341	2.662	0.007773	7.35	0.02535	-2.482	0.013066	2.121	0.03395
11	121120909	rs76943904	SC5D	C	T	0.009	0.003	0.02	-2.662	0.007774	7.131	0.028278	2.477	0.013249	-2.605	0.009178
11	121121013	rs17125003	SC5D	G	C	0.009	0.003	0.02	-2.662	0.007774	7.131	0.028278	2.477	0.013249	-2.605	0.009178
11	121121033	rs78501193	SC5D	C	A	0.009	0.003	0.02	-2.662	0.007774	7.131	0.028278	2.477	0.013249	-2.605	0.009178
11	121121079	rs17125005	SC5D	C	T	0.009	0.003	0.02	-2.662	0.007774	7.131	0.028278	2.477	0.013249	-2.605	0.009178
11	121121304	rs17125007	SC5D	C	A	0.009	0.003	0.02	-2.662	0.007774	7.131	0.028278	2.477	0.013249	-2.605	0.009178
11	121121844	rs79274511	SC5D	T	C	0.009	0.003	0.02	-2.662	0.007774	7.131	0.028278	2.477	0.013249	-2.605	0.009178
11	121121870	rs74613643	SC5D	C	T	0.009	0.003	0.02	-2.662	0.007774	7.131	0.028278	2.477	0.013249	-2.605	0.009178
11	121121895	rs77293369	SC5D	C	T	0.009	0.003	0.02	-2.662	0.007774	7.131	0.028278	2.477	0.013249	-2.605	0.009178
11	121122197	rs10502248	SC5D	A	C	0.009	0.003	0.02	-2.662	0.007774	7.131	0.028278	2.477	0.013249	-2.605	0.009178
11	121122453	rs75312248	SC5D	T	C	0.009	0.003	0.02	-2.662	0.007774	7.131	0.028278	2.477	0.013249	-2.605	0.009178
11	121122460	rs115717219	SC5D	A	G	0.009	0.003	0.02	-2.662	0.007774	7.131	0.028278	2.477	0.013249	-2.605	0.009178
11	121122752	rs17125013	SC5D	G	C	0.009	0.003	0.02	-2.662	0.007774	7.131	0.028278	2.477	0.013249	-2.605	0.009178
11	121122850	rs78329082	SC5D	G	A	0.009	0.003	0.02	-2.662	0.007774	7.131	0.028278	2.477	0.013249	-2.605	0.009178
11	121122998	rs79497632	SC5D	A	C	0.009	0.003	0.02	-2.662	0.007774	7.131	0.028278	2.477	0.013249	-2.605	0.009178
11	121123183	rs76929905	SC5D	T	C	0.009	0.003	0.02	-2.662	0.007774	7.131	0.028278	2.477	0.013249	-2.605	0.009178
11	121123505	rs74500093	SC5D	G	A	0.009	0.003	0.02	-2.662	0.007774	7.131	0.028278	2.477	0.013249	-2.605	0.009178
21	28275461	rs162538	ADAMTS5	G	T	0.331	0.358	0.284	-2.662	0.007779	7.178	0.027621	2.106	0.035244	-2.519	0.011758
15	58527351	rs4774291	ALDH1A2	C	A	0.129	0.133	0.123	-2.661	0.007781	9.196	0.010071	1.558	0.119325	-3.031	0.002439
7	145661661	rs13238234	CNTNAP2	A	G	0.233	0.224	0.25	-2.661	0.007783	7.397	0.024759	2.553	0.010695	-2.148	0.031722
20	55011808	rs6014728	CASS4	T	C	0.146	0.139	0.16	-2.661	0.00779	7.325	0.025669	2.5	0.012437	-2.174	0.029692
11	85410824	rs12285655	SYTL2	A	G	0.012	0.003	0.029	2.661	0.007794	9.132	0.010401	-1.665	0.095948	3.017	0.002556
19	572823	rs142683396	BSG	A	G	0.008	0.008	0.009	-2.66	0.007803	7.503	0.023488	1.923	0.054474	-2.656	0.007911
19	45081764	rs12975006	IGSF23	T	C	0.139	0.131	0.153	2.66	0.007804	7.078	0.029041	-2.192	0.028382	2.385	0.017066
2	128045370	rs151186043	ERCC3	G	A	0.016	0.014	0.02	-2.66	0.007805	7.078	0.029042	2.08	0.037562	-2.34	0.019274
16	79579086	rs80335074	MAF	T	A	0.009	0.001	0.022	-2.66	0.007809	7.216	0.02711	2.298	0.021574	-2.64	0.008292
11	47571956	rs58119589	CELF1	A	G	0.162	0.137	0.206	-2.66	0.007809	7.11	0.028581	2.366	0.017996	-2.314	0.020687
7	145519883	rs73740115	CNTNAP2	C	T	0.052	0.063	0.031	-2.66	0.007818	11.509	0.003169	3.379	0.000727	-1.365	0.17213
7	145519955	rs73740116	CNTNAP2	T	G	0.052	0.063	0.031	-2.66	0.007818	11.509	0.003169	3.379	0.000727	-1.365	0.17213
7	145544369	rs7793538	CNTNAP2	A	G	0.052	0.063	0.031	-2.66	0.007818	11.509	0.003169	3.379	0.000727	-1.365	0.17213
7	145554041	rs73736222	CNTNAP2	T	C	0.052	0.063	0.031	-2.66	0.007818	11.509	0.003169	3.379	0.000727	-1.365	0.17213
7	145564133	rs6963156	CNTNAP2	T	A	0.053	0.065	0.031	-2.66	0.007818	11.509	0.003169	3.379	0.000727	-1.365	0.17213
7	145564427	rs73736236	CNTNAP2	G	C	0.053	0.065	0.031	-2.66	0.007818	11.509	0.003169	3.379	0.000727	-1.365	0.17213
7	145568692	rs55928206	CNTNAP2	T	A	0.053	0.065	0.031	-2.66	0.007818	11.509	0.003169	3.379	0.000727	-1.365	0.17213
7	145568786	rs59472640	CNTNAP2	G	C	0.053	0.065	0.031	-2.66	0.007818	11.509	0.003169	3.379	0.000727	-1.365	0.17213
7	145569032	rs73736242	CNTNAP2	C	T	0.052	0.064	0.031	-2.66	0.007818	11.509	0.003169	3.379	0.000727	-1.365	0.17213
7	145569226	rs73736243	CNTNAP2	G	A	0.052	0.064	0.031	-2.66	0.007818	11.509	0.003169	3.379	0.000727	-1.365	0.17213
7	145569254	rs77818930	CNTNAP2	G	A	0.053	0.065	0.031	-2.66	0.007818	11.509	0.003169	3.379	0.000727	-1.365	0.17213
7	145573688	rs73736250	CNTNAP2	C	T	0.053	0.065	0.031	-2.66	0.007818	11.509	0.003169	3.379	0.000727	-1.365	0.17213
7	145598224	rs77392471	CNTNAP2	G	C	0.053	0.065	0.031	-2.66	0.007818	11.509	0.003169	3.379	0.000727	-1.365	0.17213
19	51233961	rs149527935	CLEC11A	A	G	0.078	0.076	0.082	-2.659	0.00784	7.521	0.023277	2.563	0.010372	-2.033	0.04208
16	78951791	rs76281392	WWOX	G	A	0.017	0.008	0.033	-2.659	0.007845	7.824	0.019997	2.79	0.005271	-2.199	0.027909
16	31095171	rs11865038	ZNF646	T	C	0.401	0.385	0.429	-2.657	0.007876	8.842	0.012023	1.364	0.172546	-2.973	0.002951
16	31099783	rs17839568	PRSS53	C	T	0.401	0.385	0.429	-2.657	0.007876	8.842	0.012023	1.364	0.172546	-2.973	0.002951
16	20134304	rs4426354	GPR139	C	T	0.202	0.215	0.177	-2.657	0.007877	7.597	0.022401	1.752	0.079772	-2.686	0.007231
19	51572068	rs17728296	KLK13	A	G	0.116	0.113	0.121	-2.657	0.007884	7.944	0.018837	2.647	0.008114	-1.921	0.05477
17	47476370	rs113952396	PHB	C	T	0.019	0.025	0.009	2.657	0.00789	7.714	0.021133	-1.785	0.074288	2.734	0.006249
17	47488345	rs113796277	PHB	A	G	0.02	0.025	0.011	2.657	0.00789	7.714	0.021133	-1.785	0.074288	2.734	0.006249
8	27339129	rs187713676	CHRNA2	C	T	0.005	0.005	0.004	-2.657	0.007892	7.099	0.028732	1.961	0.04986	-2.238	0.025228
8	27342176	rs117221613	CHRNA2	T	A	0.004	0.005	0.004	-2.657	0.007892	7.099	0.028732	1.961	0.04986	-2.238	0.025228
8	27369011	rs143147623	EPHX2	A	G	0.004	0.005	0.004	-2.657	0.007892	7.099	0.028732	1.961	0.04986	-2.238	0.025228
19	46323942	rs4803859	SYMPK	G	T	0.161	0.153	0.173	2.657	0.007895	8.618	0.013448	-1.459	0.144565	2.934	0.003341
19	46325079	rs10423849	SYMPK	C	A	0.161	0.153	0.175	2.657	0.007895	8.618	0.013448	-1.459	0.144565	2.934	0.003341
19	46326200	rs12976060	SYMPK	A	G	0.161	0.154	0.174	2.657	0.007895	8.618	0.013448	-1.459	0.144565	2.934	0.003341
19	46327185	rs7252416	SYMPK	G	C	0.161	0.153	0.173	2.657	0.007895	8.618	0.013448	-1.459	0.144565	2.934	0.003341
19	46327367	rs10853777	SYMPK	T	C	0.161	0.153	0.173	2.657	0.007895	8.618	0.013448	-1.459	0.144565	2.934	0.003341
19	46329387	rs12459063	SYMPK	C	G	0.161	0.153	0.174	2.657	0.007895	8.618	0.013448	-1.459	0.144565	2.934	0.003341
19	46329438	rs7246155	SYMPK	G	A	0.161	0.153	0.173	2.657	0.007895	8.618	0.013448	-1.459	0.144565	2.934	0.003341
19	46332194	rs3745929	SYMPK	C	T	0.161	0.153	0.174	2.657	0.007895	8.618	0.013448	-1.459	0.144565	2.934	0.003341
19	46333632	rs4516331	SYMPK	G	A	0.161	0.153	0.173	2.657	0.007895	8.618	0.013448	-1.459	0.144565	2.934	0.003341
19	46357811	rs2287718	SYMPK	A	C	0.161	0.153	0.173	2.657	0.007895	8.618	0.013448	-1.459	0.144565	2.934	0.003341
11	85639611	rs138901158	CCDC83	G	A	0.004	0.002	0.008	2.655	0.007932	7.478	0.023775	-2.629	0.008554	2.248	0.024602
17	4730288	rs190172754	PLD2	T	C	0.011	0.012	0.009	2.655	0.007933	9.258	0.009763	-1.347	0.178021	3.035	0.002402
17	4736366	rs147495973	MINK1	A	G	0.012	0.013	0.009	2.655	0.007933	9.258	0.009763	-1.347	0.178021	3.035	0.002402
7	100408698	rs142483704	EPHB4	G	C	0.019	0.021	0.014	-2.654	0.00795	7.045	0.029527	2.274	0.022965	-2.399	0.016423
7	100437229	rs138620343	SLC12A9	G	A	0.019	0.021	0.015	-2.654	0.00795	7.045	0.029527	2.274	0.022965	-2.399	0.016423
19	46331302	rs4239535	SYMPK	C	G	0.162	0.155	0.173	2.654	0.007955	8.689	0.012977	-1.448	0.147683	2.947	0.003206
16	79135829	rs191418824	WWOX	G	C	0.012	0.013	0.01	-2.654	0.007961	7.418	0.0245	2.533	0.011298	-2.134	0.03283
10	11670360	rs112792322	USP6NL	A	G	0.027	0.031	0.019	-2.653	0.007975	11.807	0.00273	1.384	0.16627	-3.321	0.000898
14	93018567	rs10141449	RIN3	A	G	0.335	0.356	0.297	2.652	0.008004	11.182	0.003731	-1.061	0.288775	3.302	0.00096
21	28308275	rs75006665	ADAMTS5	A	C	0.012	0.014	0.006	-2.651	0.008022	8.766	0.01249	2.858	0.004261	-1.716	0.086223
11	47555003	rs11821860	CELF1	A	C	0.16	0.136	0.204	-2.651	0.008023	7.073	0.029122	2.366	0.017996	-2.293	0.021841
11	47584600	rs4752848	CELF1	T	C	0.16	0.136	0.204	-2.651	0.008023	7.073	0.029122	2.366	0.017996	-2.293	0.021841
11	47605427	rs4147730	NDUFS3	A	G	0.16	0.136	0.204	-2.651	0.008023	7.073	0.029122	2.366	0.017996	-2.293	0.021841
11	47629793	rs2138767	MTCH2	C	T	0.163	0.138	0.207	-2.651	0.008023	7.073	0.029122	2.366	0.017996	-2.293	0.021841
11	47632707	rs1474056	MTCH2	A	G	0.16	0.136	0.204	-2.651	0.008023	7.073	0.029122	2.366	0.017996	-2.293	0.021841
11	47633506	rs7931089	MTCH2	A	G	0.16	0.136	0.204	-2.651	0.008023	7.073	0.029122	2.366	0.017996	-2.293	0.021841
10	12139884	rs35537424	DHTKD1	T	C	0.039	0.047	0.025	-2.651	0.008029	8.898	0.011688	2.913	0.003579	-1.627	0.103818
6	40486159	rs2235705	LRFN2	A	G	0.494	0.5	0.483	2.651	0.00803	7.495	0.023571	-2.591	0.00957	2.04	0.041392
11	86253599	rs72953653	ME3	A	G	0.004	0.003	0.005	-2.65	0.008041	7.427	0.024388	1.8	0.071861	-2.611	0.009023
21	27874702	rs73179266	CYYR1	T	C	0.022	0.023	0.02	2.65	0.008043	7.25	0.026649	-2.423	0.015391	2.166	0.030336
21	28325610	rs162510	ADAMTS5	T	C	0.302	0.319	0.271	-2.65	0.008048	7.195	0.027396	2.448	0.014366	-2.17	0.029981
19	46321539	rs11670843	SYMPK	G	C	0.161	0.153	0.174	2.65	0.008049	8.589	0.013646	-1.453	0.146164	2.93	0.003394
15	58611409	rs72739174	ALDH1A2	C	T	0.09	0.096	0.081	2.65	0.008053	7.812	0.020117	-2.709	0.006751	1.955	0.050545
7	145625324	rs59126724	CNTNAP2	C	T	0.056	0.065	0.04	-2.65	0.008061	11.407	0.003334	3.353	0.000799	-1.354	0.175673
7	145625892	rs59452616	CNTNAP2	A	G	0.056	0.065	0.04	-2.65	0.008061	11.407	0.003334	3.353	0.000799	-1.354	0.175673
7	145626242	rs60445641	CNTNAP2	A	G	0.057	0.065	0.041	-2.65	0.008061	11.407	0.003334	3.353	0.000799	-1.354	0.175673
7	145626306	rs73462846	CNTNAP2	G	A	0.056	0.065	0.04	-2.65	0.008061	11.407	0.003334	3.353	0.000799	-1.354	0.175673
7	145626789	rs73462848	CNTNAP2	A	G	0.056	0.065	0.04	-2.65	0.008061	11.407	0.003334	3.353	0.000799	-1.354	0.175673
7	145627564	rs73462850	CNTNAP2	G	A	0.056	0.065	0.04	-2.65	0.008061	11.407	0.003334	3.353	0.000799	-1.354	0.175673
7	145633828	rs61566050	CNTNAP2	G	A	0.056	0.065	0.04	-2.65	0.008061	11.407	0.003334	3.353	0.000799	-1.354	0.175673
7	145640510	rs73462888	CNTNAP2	G	A	0.056	0.065	0.04	-2.65	0.008061	11.407	0.003334	3.353	0.000799	-1.354	0.175673
7	145643719	rs73462897	CNTNAP2	G	T	0.056	0.065	0.04	-2.65	0.008061	11.407	0.003334	3.353	0.000799	-1.354	0.175673
19	45719426	rs34958174	MARK4	A	G	0.014	0.006	0.029	2.648	0.008094	7.026	0.029805	-2.279	0.022677	2.389	0.016906
19	51974139	rs11878257	CEACAM18	G	A	0.182	0.187	0.172	-2.648	0.008101	7.017	0.029937	2.259	0.023911	-2.322	0.02025
2	127882182	rs35103166	BIN1	C	T	0.405	0.395	0.423	2.648	0.008104	9.212	0.009992	-1.372	0.17004	3.035	0.002407
3	56903963	rs185799928	ARHGEF3	G	A	0.005	0.007	0.003	-2.647	0.008109	7.731	0.020956	2.765	0.005699	-2.226	0.026024
6	41371275	rs140091875	NCR2	T	C	0.042	0.047	0.033	-2.648	0.008109	7.531	0.023156	2.647	0.008133	-2.099	0.035811
2	233494792	rs12987358	EFHD1	G	T	0.074	0.064	0.091	2.647	0.008112	7.078	0.029049	-2.131	0.033049	2.501	0.012394
16	19382054	rs4782237	TMC5	C	G	0.259	0.275	0.23	-2.647	0.008125	7.513	0.02337	1.741	0.08164	-2.687	0.007212
19	51413802	rs198969	KLK4	G	C	0.482	0.487	0.473	2.647	0.008129	7.087	0.028914	-2.043	0.041026	2.483	0.013024
11	85608274	rs17148574	CCDC83	T	C	0.34	0.344	0.332	2.646	0.008134	7.004	0.030141	-2.16	0.030751	2.307	0.021077
19	696905	rs12975365	PRSS57	C	T	0.318	0.315	0.324	2.646	0.008141	11.192	0.003712	-1.004	0.315298	3.298	0.000973
16	19530193	rs148199372	GDE1	A	G	0.005	0.006	0.004	2.646	0.008147	7.444	0.024191	-2.626	0.008635	1.86	0.062891
16	19534145	rs150117939	GDE1	C	G	0.005	0.006	0.004	2.646	0.008147	7.444	0.024191	-2.626	0.008635	1.86	0.062891
16	19544496	rs78665298	CCP110	C	T	0.005	0.006	0.004	2.646	0.008147	7.444	0.024191	-2.626	0.008635	1.86	0.062891
16	19601573	rs189154352	C16orf62	G	A	0.005	0.006	0.004	2.646	0.008147	7.444	0.024191	-2.626	0.008635	1.86	0.062891
11	47825972	rs7124949	NUP160	G	A	0.16	0.14	0.196	-2.646	0.008152	7.08	0.02901	2.389	0.016885	-2.254	0.024224
11	47829345	rs6485783	NUP160	C	T	0.16	0.14	0.195	-2.646	0.008152	7.08	0.02901	2.389	0.016885	-2.254	0.024224
11	47829652	rs7927611	NUP160	C	T	0.16	0.14	0.195	-2.646	0.008152	7.08	0.02901	2.389	0.016885	-2.254	0.024224
11	47501619	rs59631865	CELF1	G	T	0.161	0.136	0.207	-2.645	0.008163	7.011	0.030028	2.315	0.020628	-2.329	0.019838
7	145649964	rs73738484	CNTNAP2	G	A	0.138	0.143	0.13	-2.645	0.008167	7.01	0.030047	2.273	0.023023	-2.319	0.020377
11	47564587	rs7115371	CELF1	A	G	0.16	0.135	0.205	-2.645	0.008181	7.029	0.029768	2.355	0.018531	-2.297	0.021611
17	61666262	rs12150245	DCAF7	T	C	0.011	0.011	0.011	2.644	0.008192	8.033	0.018017	-2.283	0.022422	1.816	0.069363
17	61687371	rs140871295	TACO1	A	T	0.012	0.011	0.013	2.644	0.008192	8.033	0.018017	-2.283	0.022422	1.816	0.069363
17	61774465	rs145240163	LIMD2	T	C	0.01	0.01	0.008	2.644	0.008192	8.033	0.018017	-2.283	0.022422	1.816	0.069363
10	11585356	rs138003747	USP6NL	A	C	0.026	0.032	0.015	-2.644	0.008198	9.956	0.006887	1.572	0.116008	-3.113	0.001854
11	121807772	rs1219450	BLID	T	C	0.293	0.271	0.333	2.643	0.008212	7.725	0.021014	-2.683	0.007306	1.936	0.05281
11	85404738	rs7950767	SYTL2	T	C	0.029	0.015	0.053	-2.643	0.008217	7.075	0.029089	2.449	0.01431	-2.621	0.008767
7	145709165	rs11972913	CNTNAP2	G	T	0.124	0.132	0.111	-2.643	0.008218	6.985	0.030419	2.209	0.027195	-2.365	0.018025
16	31095204	rs11864806	ZNF646	C	G	0.401	0.385	0.431	-2.642	0.00823	8.774	0.012437	1.35	0.176874	-2.962	0.00306
11	121222172	rs117365650	SC5D	T	C	0.002	0.003	0.001	-2.642	0.008244	7.649	0.02183	2.744	0.00607	-1.833	0.066779
19	956551	rs112504240	ARID3A	T	C	0.021	0.027	0.01	2.641	0.00826	12.614	0.001823	-0.926	0.354667	3.404	0.000665
14	92747867	rs75973829	SLC24A4	A	G	0.006	0.004	0.01	-2.641	0.008264	9.409	0.009056	1.845	0.064974	-2.991	0.002782
20	55270693	rs6025079	TFAP2C	C	A	0.053	0.03	0.093	-2.64	0.008285	7.959	0.018692	2.781	0.00542	-1.96	0.049997
2	233529605	rs147729134	EFHD1	A	G	0.008	0.005	0.015	-2.64	0.008288	7.009	0.030055	2.506	0.012223	-2.597	0.009407
17	47612953	rs149842368	NGFR	T	G	0.016	0.02	0.009	2.639	0.008303	8.489	0.014344	-1.48	0.138916	2.907	0.003653
11	47728074	rs6485772	AGBL2	T	A	0.16	0.139	0.197	-2.639	0.008304	7.08	0.029008	2.418	0.015612	-2.228	0.02588
21	28302147	rs229091	ADAMTS5	T	C	0.341	0.367	0.296	-2.639	0.008309	7.005	0.030122	2.138	0.032528	-2.447	0.014417
7	145596918	rs7792245	CNTNAP2	A	C	0.171	0.159	0.193	-2.639	0.008311	7.191	0.027453	2.464	0.013751	-2.131	0.03309
2	128384744	rs6732660	MYO7B	A	G	0.048	0.043	0.058	2.638	0.008342	7.412	0.02458	-1.821	0.068554	2.633	0.008459
6	40488567	rs909986	LRFN2	G	C	0.479	0.485	0.47	2.638	0.008343	8.024	0.018096	-2.777	0.005492	1.906	0.056618
19	933655	rs28587615	ARID3A	G	A	0.419	0.414	0.428	-2.637	0.00836	7.164	0.027817	1.888	0.059019	-2.555	0.010634
16	31096164	rs7199949	PRSS53	C	G	0.4	0.384	0.429	-2.636	0.008381	8.962	0.011321	1.301	0.193168	-2.994	0.002757
15	58964019	rs188243426	ADAM10	A	T	0.003	0.004	0.001	-2.635	0.008423	7.651	0.021807	1.957	0.050386	-2.756	0.005858
6	41451844	rs115519148	FOXP4	G	T	0.013	0.001	0.035	-2.634	0.008447	7.101	0.028715	2.341	0.019212	-2.634	0.008432
7	99473355	rs58440415	OR2AE1	A	T	0.014	0.007	0.027	2.633	0.008459	7.64	0.02193	-2.759	0.005802	2.15	0.031551
6	40577843	rs114866944	LRFN2	C	T	0.054	0.053	0.055	-2.633	0.008467	7.035	0.029679	2.435	0.01488	-2.221	0.026337
19	51441783	rs10408037	KLK5	G	A	0.119	0.103	0.147	2.633	0.00847	9.009	0.01106	-1.548	0.121576	3.001	0.002689
14	92537037	NA	ATXN3	A	G	0.003	0.002	0.005	2.632	0.008488	7.598	0.022391	-2.093	0.036316	2.756	0.005858
14	92607383	NA	CPSF2	A	T	0.003	0.002	0.004	2.632	0.008488	7.598	0.022391	-2.093	0.036316	2.756	0.005858
1	208118799	rs540153819	CD34	G	A	0.001	0.002	0	-2.631	0.008509	6.923	0.008509	NA	NA	-2.631	0.008509
11	121828237	rs1666651	BLID	T	C	0.431	0.429	0.435	-2.631	0.00852	7.451	0.024098	1.665	0.095938	-2.661	0.007791
7	145711731	rs28843213	CNTNAP2	T	C	0.21	0.199	0.23	-2.63	0.008528	8.456	0.014582	2.887	0.003891	-1.821	0.068574
19	1533972	rs11084897	PLK5	G	C	0.201	0.191	0.219	-2.63	0.008528	6.937	0.03117	2.26	0.023793	-2.282	0.022468
17	61628452	rs543417688	DCAF7	C	T	0.008	0.008	0.006	2.63	0.00854	7.52	0.023286	-2.459	0.013948	1.859	0.063062
11	85303154	rs17148234	DLG2	C	T	0.024	0.014	0.041	-2.629	0.008571	7.036	0.029662	2.638	0.008346	-2.482	0.01308
11	85305353	rs7942218	DLG2	C	T	0.024	0.014	0.042	-2.629	0.008571	7.036	0.029662	2.638	0.008346	-2.482	0.01308
11	85309531	rs61180955	DLG2	A	G	0.023	0.013	0.041	-2.629	0.008571	7.036	0.029662	2.638	0.008346	-2.482	0.01308
11	85313663	rs7116532	DLG2	T	C	0.024	0.013	0.042	-2.629	0.008571	7.036	0.029662	2.638	0.008346	-2.482	0.01308
11	85315499	rs61465434	DLG2	T	C	0.024	0.014	0.041	-2.629	0.008571	7.036	0.029662	2.638	0.008346	-2.482	0.01308
11	85329345	rs75705393	DLG2	G	A	0.024	0.014	0.041	-2.629	0.008571	7.036	0.029662	2.638	0.008346	-2.482	0.01308
11	85338281	rs12099145	DLG2	A	C	0.024	0.014	0.041	-2.629	0.008571	7.036	0.029662	2.638	0.008346	-2.482	0.01308
11	85338798	rs56047795	DLG2	C	T	0.024	0.014	0.041	-2.629	0.008571	7.036	0.029662	2.638	0.008346	-2.482	0.01308
7	146409568	rs184682	CNTNAP2	G	T	0.026	0.033	0.014	2.628	0.008592	10.328	0.005718	-3.214	0.00131	1.533	0.125371
8	27879537	rs7459596	NUGGC	C	T	0.46	0.453	0.474	-2.627	0.008608	7.962	0.018667	1.592	0.111493	-2.809	0.004963
8	27877588	rs1377337	NUGGC	G	A	0.455	0.467	0.433	-2.627	0.00861	7.379	0.024987	1.789	0.073562	-2.655	0.007941
18	56477613	rs4940428	ZNF532	A	G	0.08	0.077	0.084	-2.626	0.008644	8.067	0.017711	2.802	0.005073	-1.798	0.072169
11	47415895	rs78524236	SLC39A13	A	G	0.162	0.137	0.208	-2.625	0.008663	6.991	0.030339	2.393	0.0167	-2.22	0.026404
3	57141584	rs13327232	IL17RD	T	C	0.011	0	0.03	2.625	0.008671	7.034	0.029692	-2.535	0.011257	2.282	0.022517
3	57151367	rs113094924	IL17RD	G	C	0.011	0	0.029	2.625	0.008671	7.034	0.029692	-2.535	0.011257	2.282	0.022517
17	4918458	rs377623	KIF1C	A	C	0.294	0.285	0.311	-2.624	0.008678	9.075	0.010702	3.009	0.00262	-1.674	0.094129
16	78952758	rs111734337	WWOX	C	A	0.003	0.003	0.004	-2.624	0.008678	6.888	0.031934	2.462	0.013832	-2.461	0.013839
6	41138049	rs12202176	TREM2	G	A	0.023	0.016	0.034	-2.624	0.008679	6.892	0.031866	2.301	0.021402	-2.363	0.018124
16	20150140	rs11640116	GPR139	A	G	0.431	0.44	0.416	-2.624	0.008694	9.991	0.006769	3.16	0.001578	-1.512	0.130622
4	10545713	rs16869704	CLNK	G	A	0.014	0.01	0.02	2.623	0.008703	6.885	0.031991	-2.395	0.016627	2.441	0.014648
4	10547531	rs113630229	CLNK	T	C	0.014	0.01	0.02	2.623	0.008703	6.885	0.031991	-2.395	0.016627	2.441	0.014648
6	40840051	rs10947924	UNC5CL	G	A	0.056	0.036	0.092	2.623	0.008715	7.349	0.025363	-1.88	0.06006	2.662	0.007767
2	234145219	rs151004233	ATG16L1	A	G	0.053	0.054	0.052	2.623	0.008722	10.552	0.005112	-3.248	0.001163	1.399	0.161801
15	63452265	rs147261697	RPS27L	T	C	0.007	0.007	0.006	2.623	0.008728	6.886	0.031965	-2.31	0.020913	2.067	0.03869
8	27549794	rs143534567	SCARA3	A	G	0.053	0.061	0.038	2.623	0.008728	6.885	0.031977	-2.196	0.028117	2.357	0.018431
2	127808076	rs112318500	BIN1	A	G	0.01	0.005	0.019	2.622	0.00873	10.697	0.004754	-2.974	0.002944	2.175	0.029623
7	146136579	rs150575567	CNTNAP2	G	T	0.008	0.009	0.006	2.622	0.008743	6.897	0.031801	-1.818	0.06908	2.24	0.02506
11	47468545	rs12419342	RAPSN	C	T	0.327	0.294	0.386	-2.622	0.008744	6.989	0.030365	1.994	0.046153	-2.499	0.012464
1	207661679	rs61821135	CR2	C	T	0.068	0.075	0.056	-2.622	0.008752	7.01	0.030039	2.012	0.044181	-2.499	0.01245
1	207665084	rs61821136	CR2	G	C	0.068	0.075	0.056	-2.622	0.008752	7.01	0.030039	2.012	0.044181	-2.499	0.01245
1	207671621	rs1887632	CR1	A	G	0.068	0.075	0.056	-2.622	0.008752	7.01	0.030039	2.012	0.044181	-2.499	0.01245
17	4926882	rs346828	KIF1C	A	G	0.293	0.283	0.31	-2.621	0.008769	8.41	0.014919	2.88	0.003983	-1.767	0.077293
6	40809051	rs75192785	UNC5CL	C	G	0.015	0.004	0.034	-2.621	0.008773	7.56	0.022823	2.304	0.021248	-2.744	0.006063
19	46367945	rs3810329	FOXA3	C	G	0.16	0.153	0.174	2.62	0.008785	8.437	0.014724	-1.421	0.155253	2.904	0.003686
17	4724493	rs565939813	PLD2	A	G	0.006	0.005	0.007	-2.62	0.008793	7.044	0.02954	1.213	0.225253	-2.506	0.012197
19	51364407	rs139896910	KLK3	T	C	0.003	0.003	0.004	-2.62	0.008797	7.253	0.026604	2.652	0.008	-2.271	0.02313
19	51880302	rs2547328	LIM2	T	C	0.424	0.428	0.419	2.619	0.008806	7.421	0.024463	-2.574	0.010066	1.952	0.050882
2	234239735	rs66706635	SAG	G	A	0.116	0.107	0.131	2.619	0.00882	7.593	0.022446	-2.667	0.007652	1.96	0.050007
14	93261622	rs184983275	GOLGA5	G	A	0.003	0.001	0.006	2.618	0.008839	8.858	0.011925	-1.963	0.049642	2.927	0.003423
14	93326440	rs75596993	GOLGA5	C	A	0.003	0.001	0.006	2.618	0.008839	8.858	0.011925	-1.963	0.049642	2.927	0.003423
14	93381772	rs75816426	CHGA	T	C	0.003	0.001	0.006	2.618	0.008839	8.858	0.011925	-1.963	0.049642	2.927	0.003423
19	52009544	rs62116178	SIGLEC12	A	G	0.09	0.077	0.113	-2.618	0.00884	8.094	0.017476	2.83	0.004658	-1.892	0.058554
11	86190192	rs192844681	ME3	A	G	0.004	0.004	0.003	2.618	0.00884	7.418	0.024501	-2.168	0.030192	2.705	0.006833
19	45698174	rs58819137	MARK4	C	T	0.165	0.15	0.194	-2.617	0.00886	7.832	0.019919	2.758	0.005818	-1.931	0.053482
20	54971621	rs16979880	CSTF1	C	T	0.083	0.077	0.093	-2.617	0.008868	6.849	0.032562	2.297	0.021622	-2.391	0.016792
11	85713881	rs12279581	PICALM	A	C	0.014	0.01	0.021	2.617	0.008881	7.159	0.027887	-2.621	0.008777	2.207	0.027319
7	145708372	rs78375491	CNTNAP2	C	G	0.124	0.133	0.109	-2.617	0.008882	6.848	0.032586	2.209	0.027195	-2.326	0.020032
16	31068391	rs11642003	ZNF668	A	G	0.373	0.372	0.376	-2.616	0.008886	10.735	0.004665	0.983	0.325816	-3.235	0.001215
16	31068392	rs11642303	ZNF668	A	C	0.373	0.372	0.375	-2.616	0.008886	10.735	0.004665	0.983	0.325816	-3.235	0.001215
11	121811430	rs1219460	BLID	G	A	0.293	0.271	0.332	2.616	0.008893	7.6	0.022375	-2.661	0.007783	1.9	0.057407
19	51441356	rs10408900	KLK5	C	T	0.126	0.106	0.162	2.615	0.00893	7.794	0.020307	-1.796	0.072515	2.772	0.005563
7	99996510	rs62482204	PILRA	A	G	0.016	0.014	0.019	-2.615	0.008932	7.493	0.023596	2.705	0.006834	-2	0.045508
11	47410166	rs11821917	SPI1	A	T	0.162	0.137	0.208	-2.614	0.008943	6.99	0.030351	2.43	0.015104	-2.176	0.02952
11	47411736	rs11824864	SPI1	G	A	0.162	0.137	0.207	-2.614	0.008943	6.99	0.030351	2.43	0.015104	-2.176	0.02952
11	85950537	rs143673354	EED	T	C	0.002	0.001	0.005	-2.614	0.008957	7.032	0.029723	2.574	0.010041	-2.297	0.021592
11	86026822	rs76702939	C11orf73	T	G	0.003	0.001	0.006	-2.614	0.008957	7.032	0.029723	2.574	0.010041	-2.297	0.021592
17	47298035	rs577248448	ABI3	A	G	0.003	0.004	0.002	-2.614	0.00896	6.859	0.032402	1.96	0.050038	-2.254	0.02421
6	47268983	rs2017424	TNFRSF21	C	G	0.488	0.484	0.437	2.613	0.008969	7.04	0.029604	-1.911	0.056054	2.54	0.011088
10	11512648	rs2440083	USP6NL	G	A	0.357	0.354	0.363	2.613	0.008974	6.875	0.032148	-2.303	0.021294	2.225	0.026067
16	31062704	rs59061704	STX4	C	G	0.372	0.37	0.376	-2.613	0.008975	10.267	0.005895	1.063	0.287605	-3.175	0.001497
10	11716703	rs11257237	USP6NL	A	G	0.334	0.34	0.323	2.612	0.008991	7.312	0.025841	-2.584	0.009769	1.984	0.04725
7	145603110	rs73460940	CNTNAP2	C	A	0.056	0.065	0.039	-2.612	0.009003	11.392	0.00336	3.353	0.000799	-1.304	0.192325
7	145603162	rs73460942	CNTNAP2	G	A	0.056	0.065	0.039	-2.612	0.009003	11.392	0.00336	3.353	0.000799	-1.304	0.192325
7	145603577	rs58735852	CNTNAP2	C	A	0.056	0.065	0.039	-2.612	0.009003	11.392	0.00336	3.353	0.000799	-1.304	0.192325
7	145603877	rs56129818	CNTNAP2	G	A	0.056	0.065	0.039	-2.612	0.009003	11.392	0.00336	3.353	0.000799	-1.304	0.192325
7	145604016	rs59488578	CNTNAP2	G	C	0.056	0.065	0.039	-2.612	0.009003	11.392	0.00336	3.353	0.000799	-1.304	0.192325
7	145604175	rs73736302	CNTNAP2	C	T	0.056	0.065	0.039	-2.612	0.009003	11.392	0.00336	3.353	0.000799	-1.304	0.192325
7	145604916	rs73460952	CNTNAP2	A	G	0.056	0.065	0.039	-2.612	0.009003	11.392	0.00336	3.353	0.000799	-1.304	0.192325
7	145605024	rs73738405	CNTNAP2	G	A	0.056	0.065	0.039	-2.612	0.009003	11.392	0.00336	3.353	0.000799	-1.304	0.192325
7	145605867	rs73738406	CNTNAP2	G	A	0.056	0.065	0.039	-2.612	0.009003	11.392	0.00336	3.353	0.000799	-1.304	0.192325
7	145605873	rs73738407	CNTNAP2	G	C	0.056	0.065	0.039	-2.612	0.009003	11.392	0.00336	3.353	0.000799	-1.304	0.192325
7	145606028	rs73460960	CNTNAP2	A	G	0.056	0.065	0.039	-2.612	0.009003	11.392	0.00336	3.353	0.000799	-1.304	0.192325
7	145606562	rs73738409	CNTNAP2	C	T	0.056	0.065	0.039	-2.612	0.009003	11.392	0.00336	3.353	0.000799	-1.304	0.192325
7	145606712	rs73460964	CNTNAP2	G	A	0.056	0.065	0.039	-2.612	0.009003	11.392	0.00336	3.353	0.000799	-1.304	0.192325
7	145606939	rs73460965	CNTNAP2	G	A	0.056	0.065	0.039	-2.612	0.009003	11.392	0.00336	3.353	0.000799	-1.304	0.192325
7	145607036	rs73460969	CNTNAP2	G	C	0.056	0.065	0.039	-2.612	0.009003	11.392	0.00336	3.353	0.000799	-1.304	0.192325
7	145607185	rs73460971	CNTNAP2	A	G	0.056	0.065	0.039	-2.612	0.009003	11.392	0.00336	3.353	0.000799	-1.304	0.192325
7	145607243	rs73460973	CNTNAP2	T	C	0.056	0.065	0.039	-2.612	0.009003	11.392	0.00336	3.353	0.000799	-1.304	0.192325
7	145607836	rs73738418	CNTNAP2	C	T	0.055	0.064	0.039	-2.612	0.009003	11.392	0.00336	3.353	0.000799	-1.304	0.192325
7	145607889	rs73460974	CNTNAP2	T	A	0.056	0.065	0.039	-2.612	0.009003	11.392	0.00336	3.353	0.000799	-1.304	0.192325
7	145607982	rs73460978	CNTNAP2	C	T	0.056	0.065	0.039	-2.612	0.009003	11.392	0.00336	3.353	0.000799	-1.304	0.192325
7	145608077	rs73460980	CNTNAP2	C	G	0.056	0.065	0.039	-2.612	0.009003	11.392	0.00336	3.353	0.000799	-1.304	0.192325
7	145608401	rs73460982	CNTNAP2	C	A	0.056	0.065	0.039	-2.612	0.009003	11.392	0.00336	3.353	0.000799	-1.304	0.192325
7	145608467	rs73460985	CNTNAP2	A	T	0.056	0.065	0.039	-2.612	0.009003	11.392	0.00336	3.353	0.000799	-1.304	0.192325
7	145608536	rs73460986	CNTNAP2	G	A	0.056	0.065	0.039	-2.612	0.009003	11.392	0.00336	3.353	0.000799	-1.304	0.192325
7	145608850	rs73460987	CNTNAP2	G	A	0.056	0.065	0.039	-2.612	0.009003	11.392	0.00336	3.353	0.000799	-1.304	0.192325
7	145609029	rs4392813	CNTNAP2	A	G	0.056	0.065	0.039	-2.612	0.009003	11.392	0.00336	3.353	0.000799	-1.304	0.192325
7	145609212	rs5013307	CNTNAP2	A	T	0.056	0.065	0.039	-2.612	0.009003	11.392	0.00336	3.353	0.000799	-1.304	0.192325
7	145609822	rs73460995	CNTNAP2	G	A	0.056	0.065	0.039	-2.612	0.009003	11.392	0.00336	3.353	0.000799	-1.304	0.192325
7	145609878	rs57475264	CNTNAP2	A	C	0.056	0.065	0.039	-2.612	0.009003	11.392	0.00336	3.353	0.000799	-1.304	0.192325
7	145610002	rs79956221	CNTNAP2	C	T	0.056	0.065	0.039	-2.612	0.009003	11.392	0.00336	3.353	0.000799	-1.304	0.192325
7	145610017	rs59950909	CNTNAP2	T	C	0.056	0.065	0.039	-2.612	0.009003	11.392	0.00336	3.353	0.000799	-1.304	0.192325
7	145610291	rs73460997	CNTNAP2	G	A	0.056	0.065	0.039	-2.612	0.009003	11.392	0.00336	3.353	0.000799	-1.304	0.192325
7	145610383	rs73461001	CNTNAP2	T	A	0.056	0.065	0.039	-2.612	0.009003	11.392	0.00336	3.353	0.000799	-1.304	0.192325
7	145610735	rs73461002	CNTNAP2	A	G	0.056	0.065	0.039	-2.612	0.009003	11.392	0.00336	3.353	0.000799	-1.304	0.192325
7	145610757	rs73462803	CNTNAP2	T	C	0.056	0.065	0.039	-2.612	0.009003	11.392	0.00336	3.353	0.000799	-1.304	0.192325
7	145611283	rs56104157	CNTNAP2	T	C	0.056	0.065	0.04	-2.612	0.009003	11.392	0.00336	3.353	0.000799	-1.304	0.192325
7	145611586	rs59273605	CNTNAP2	T	G	0.056	0.065	0.04	-2.612	0.009003	11.392	0.00336	3.353	0.000799	-1.304	0.192325
7	145611942	rs56096631	CNTNAP2	A	C	0.056	0.065	0.04	-2.612	0.009003	11.392	0.00336	3.353	0.000799	-1.304	0.192325
7	145612048	rs56219655	CNTNAP2	T	G	0.056	0.065	0.04	-2.612	0.009003	11.392	0.00336	3.353	0.000799	-1.304	0.192325
7	145612359	rs73462808	CNTNAP2	G	C	0.056	0.065	0.04	-2.612	0.009003	11.392	0.00336	3.353	0.000799	-1.304	0.192325
7	145612571	rs73738442	CNTNAP2	A	C	0.056	0.065	0.04	-2.612	0.009003	11.392	0.00336	3.353	0.000799	-1.304	0.192325
7	145612573	rs73738443	CNTNAP2	A	G	0.056	0.065	0.04	-2.612	0.009003	11.392	0.00336	3.353	0.000799	-1.304	0.192325
7	145612699	rs73462811	CNTNAP2	A	C	0.056	0.065	0.04	-2.612	0.009003	11.392	0.00336	3.353	0.000799	-1.304	0.192325
7	145612724	rs73462813	CNTNAP2	C	T	0.056	0.065	0.04	-2.612	0.009003	11.392	0.00336	3.353	0.000799	-1.304	0.192325
7	145612761	rs73738446	CNTNAP2	G	C	0.056	0.065	0.04	-2.612	0.009003	11.392	0.00336	3.353	0.000799	-1.304	0.192325
7	145612764	rs73738447	CNTNAP2	A	G	0.056	0.065	0.04	-2.612	0.009003	11.392	0.00336	3.353	0.000799	-1.304	0.192325
7	145612777	rs73738448	CNTNAP2	A	G	0.056	0.065	0.04	-2.612	0.009003	11.392	0.00336	3.353	0.000799	-1.304	0.192325
7	145613055	rs59677597	CNTNAP2	C	A	0.056	0.065	0.04	-2.612	0.009003	11.392	0.00336	3.353	0.000799	-1.304	0.192325
7	145613082	rs60356490	CNTNAP2	T	C	0.056	0.065	0.04	-2.612	0.009003	11.392	0.00336	3.353	0.000799	-1.304	0.192325
7	145613234	rs55901953	CNTNAP2	A	G	0.056	0.065	0.04	-2.612	0.009003	11.392	0.00336	3.353	0.000799	-1.304	0.192325
7	145613273	rs61482891	CNTNAP2	C	T	0.056	0.065	0.04	-2.612	0.009003	11.392	0.00336	3.353	0.000799	-1.304	0.192325
7	145613310	rs57903817	CNTNAP2	A	G	0.056	0.065	0.04	-2.612	0.009003	11.392	0.00336	3.353	0.000799	-1.304	0.192325
7	145613332	rs59491782	CNTNAP2	G	A	0.056	0.065	0.04	-2.612	0.009003	11.392	0.00336	3.353	0.000799	-1.304	0.192325
7	145613943	rs73462822	CNTNAP2	G	A	0.056	0.065	0.039	-2.612	0.009003	11.392	0.00336	3.353	0.000799	-1.304	0.192325
7	145613992	rs73462824	CNTNAP2	G	A	0.056	0.065	0.04	-2.612	0.009003	11.392	0.00336	3.353	0.000799	-1.304	0.192325
7	145614355	rs73462827	CNTNAP2	C	T	0.056	0.065	0.04	-2.612	0.009003	11.392	0.00336	3.353	0.000799	-1.304	0.192325
7	145614648	rs6464706	CNTNAP2	C	A	0.056	0.065	0.04	-2.612	0.009003	11.392	0.00336	3.353	0.000799	-1.304	0.192325
7	145615046	rs6946760	CNTNAP2	C	T	0.056	0.065	0.04	-2.612	0.009003	11.392	0.00336	3.353	0.000799	-1.304	0.192325
7	145615328	rs113957657	CNTNAP2	T	G	0.056	0.065	0.04	-2.612	0.009003	11.392	0.00336	3.353	0.000799	-1.304	0.192325
7	145615333	rs77549920	CNTNAP2	A	C	0.056	0.065	0.04	-2.612	0.009003	11.392	0.00336	3.353	0.000799	-1.304	0.192325
7	145615445	rs73462832	CNTNAP2	T	C	0.056	0.065	0.04	-2.612	0.009003	11.392	0.00336	3.353	0.000799	-1.304	0.192325
7	145615854	rs7785275	CNTNAP2	A	T	0.057	0.066	0.04	-2.612	0.009003	11.392	0.00336	3.353	0.000799	-1.304	0.192325
7	145615993	rs7781653	CNTNAP2	T	A	0.057	0.066	0.04	-2.612	0.009003	11.392	0.00336	3.353	0.000799	-1.304	0.192325
7	145616206	rs7781948	CNTNAP2	C	A	0.057	0.066	0.04	-2.612	0.009003	11.392	0.00336	3.353	0.000799	-1.304	0.192325
7	145616307	rs7789517	CNTNAP2	C	T	0.057	0.066	0.04	-2.612	0.009003	11.392	0.00336	3.353	0.000799	-1.304	0.192325
7	145616782	rs73462837	CNTNAP2	A	G	0.057	0.066	0.04	-2.612	0.009003	11.392	0.00336	3.353	0.000799	-1.304	0.192325
7	145617757	rs73462838	CNTNAP2	T	G	0.057	0.066	0.04	-2.612	0.009003	11.392	0.00336	3.353	0.000799	-1.304	0.192325
14	53468060	rs34801728	DDHD1	T	C	0.004	0.006	0.002	2.612	0.009011	6.874	0.032153	-2.213	0.026883	2.2	0.027807
10	11385921	rs11257061	CELF2	G	C	0.376	0.378	0.374	-2.611	0.009022	8.11	0.017334	2.814	0.004887	-1.827	0.067744
19	51540722	rs11880517	KLK12	T	C	0.245	0.249	0.237	2.611	0.009025	7.299	0.026008	-1.77	0.076797	2.633	0.008473
19	46249491	rs189096683	FBXO46	T	C	0.011	0.013	0.007	2.611	0.009038	6.831	0.032868	-2.322	0.020213	2.3	0.021472
19	46267295	rs182720580	SIX5	C	G	0.011	0.013	0.007	2.611	0.009038	6.831	0.032868	-2.322	0.020213	2.3	0.021472
11	47596783	rs59837204	NDUFS3	A	G	0.16	0.135	0.208	-2.611	0.009038	6.824	0.032971	2.265	0.023503	-2.307	0.021082
19	1006036	rs72971683	GRIN3B	C	T	0.345	0.374	0.294	-2.61	0.009043	8.914	0.011596	2.974	0.002939	-1.617	0.1058
19	51441337	rs59178825	KLK5	G	A	0.118	0.103	0.146	2.61	0.009044	8.538	0.013994	-1.585	0.112925	2.921	0.003485
18	55851129	rs76201597	NEDD4L	C	T	0.005	0.003	0.009	2.61	0.009051	7.026	0.029801	-2.535	0.01123	2.236	0.025371
16	20131845	rs35461586	GPR139	T	C	0.226	0.226	0.226	-2.61	0.009059	7.489	0.023646	1.719	0.085642	-2.7	0.006931
19	46349673	rs79659320	SYMPK	G	T	0.16	0.153	0.173	2.61	0.009062	8.13	0.017164	-1.486	0.137393	2.847	0.004409
3	57542456	rs143228955	PDE12	C	T	0.013	0.008	0.022	2.609	0.00907	7.101	0.028708	-2	0.045479	2.602	0.009271
14	92438200	rs147592260	TRIP11	T	C	0.008	0.008	0.007	2.609	0.009076	8.123	0.017221	-1.457	0.145197	2.842	0.004489
14	92472186	rs143524436	TRIP11	T	C	0.008	0.008	0.007	2.609	0.009076	8.123	0.017221	-1.457	0.145197	2.842	0.004489
17	47523035	rs182754848	PHB	C	G	0.012	0.01	0.015	-2.609	0.009084	8.387	0.015096	1.776	0.075764	-2.893	0.00381
16	31081460	rs28814987	ZNF668	T	C	0.376	0.372	0.382	-2.609	0.009093	10.588	0.005021	0.991	0.32168	-3.217	0.001295
16	31091209	rs3751855	ZNF646	C	T	0.401	0.385	0.43	-2.608	0.009104	8.568	0.013788	1.328	0.184239	-2.927	0.003426
21	28310740	rs162490	ADAMTS5	T	G	0.333	0.363	0.281	-2.607	0.009121	6.834	0.032812	2.308	0.020979	-2.247	0.024645
19	52015995	rs73051392	SIGLEC6	G	A	0.054	0.054	0.053	-2.606	0.009148	8.165	0.016863	2.817	0.00484	-1.762	0.078126
8	27925988	rs115910447	NUGGC	C	T	0.004	0.003	0.005	2.606	0.009156	7.192	0.027432	-2.372	0.017679	2.682	0.007325
8	27926356	rs115398388	NUGGC	A	C	0.003	0.002	0.005	2.606	0.009156	7.192	0.027432	-2.372	0.017679	2.682	0.007325
8	27927316	rs115501194	NUGGC	T	C	0.004	0.003	0.005	2.606	0.009156	7.192	0.027432	-2.372	0.017679	2.682	0.007325
8	27927988	rs114184952	NUGGC	G	T	0.004	0.003	0.005	2.606	0.009156	7.192	0.027432	-2.372	0.017679	2.682	0.007325
8	27928267	rs148945258	NUGGC	T	C	0.004	0.003	0.005	2.606	0.009156	7.192	0.027432	-2.372	0.017679	2.682	0.007325
1	207697506	rs114223242	CR1	C	T	0.016	0.016	0.016	2.606	0.009158	6.84	0.032707	-2.27	0.023181	2.141	0.032271
2	234145080	rs2083575	ATG16L1	C	T	0.054	0.055	0.052	2.606	0.009161	9.943	0.006932	-3.149	0.001638	1.445	0.148534
10	11335074	rs1112520	CELF2	T	G	0.436	0.455	0.402	-2.606	0.009169	6.966	0.030711	2.401	0.016371	-2.125	0.033623
11	85872016	rs75994617	EED	A	T	0.006	0.002	0.013	-2.606	0.009172	7.322	0.025704	2.693	0.007084	-2.445	0.014488
11	85872374	rs74430012	EED	A	G	0.006	0.002	0.013	-2.606	0.009172	7.322	0.025704	2.693	0.007084	-2.445	0.014488
11	85876716	rs7121487	EED	C	G	0.006	0.002	0.013	-2.606	0.009172	7.322	0.025704	2.693	0.007084	-2.445	0.014488
16	79824801	rs117229934	MAF	A	G	0.004	0.003	0.006	-2.605	0.009176	6.979	0.03052	2.108	0.035071	-2.547	0.010868
20	55012154	rs8117984	CASS4	C	G	0.146	0.139	0.159	-2.605	0.009188	7.014	0.029984	2.445	0.014475	-2.132	0.033011
20	55012160	rs77539228	CASS4	T	A	0.146	0.139	0.159	-2.605	0.009188	7.014	0.029984	2.445	0.014475	-2.132	0.033011
1	161236926	rs17394098	PCP4L1	A	G	0.009	0.01	0.006	-2.605	0.009188	6.988	0.030384	2.554	0.010651	-2.26	0.023812
6	32187605	rs1109771	NOTCH4	A	G	0.457	0.442	0.483	2.605	0.009197	6.816	0.033102	-2.271	0.023166	2.239	0.025143
16	79484821	rs28441170	MAF	A	C	0.038	0.035	0.043	2.604	0.009204	7.711	0.021165	-1.741	0.081641	2.771	0.005588
16	79491819	rs56175111	MAF	A	C	0.038	0.035	0.043	2.604	0.009204	7.711	0.021165	-1.741	0.081641	2.771	0.005588
19	1140432	rs79829474	SBNO2	G	T	0.075	0.068	0.086	-2.604	0.009212	7.046	0.029505	2.381	0.017249	-2.087	0.036898
20	55234117	rs10470016	TFAP2C	T	C	0.006	0.004	0.01	-2.604	0.009221	6.801	0.033353	2.219	0.0265	-2.451	0.014241
20	55242535	rs13433315	TFAP2C	C	T	0.006	0.004	0.01	-2.604	0.009221	6.801	0.033353	2.219	0.0265	-2.451	0.014241
20	55249327	rs115847649	TFAP2C	C	A	0.006	0.004	0.01	-2.604	0.009221	6.801	0.033353	2.219	0.0265	-2.451	0.014241
11	86361800	rs688119	ME3	C	G	0.184	0.192	0.171	2.604	0.009222	6.812	0.033168	-2.22	0.026423	2.216	0.026691
20	55322245	rs149662055	TFAP2C	T	C	0.023	0.027	0.013	-2.603	0.009238	7.061	0.029291	2.495	0.012603	-2.001	0.045411
21	28647632	rs73378417	ADAMTS5	G	A	0.011	0.005	0.02	2.603	0.009241	7.546	0.022981	-2.012	0.044209	2.725	0.006435
19	45698716	rs73034856	MARK4	C	T	0.404	0.405	0.404	-2.603	0.009243	8.606	0.013529	1.46	0.144234	-2.934	0.003352
19	45514666	rs142228106	RELB	T	C	0.007	0.004	0.013	2.603	0.009253	7.464	0.023941	-2.264	0.023549	2.73	0.006329
19	45517373	rs35323381	RELB	C	T	0.007	0.004	0.013	2.603	0.009253	7.464	0.023941	-2.264	0.023549	2.73	0.006329
17	4802329	rs33978919	CHRNE	A	G	0.172	0.161	0.193	2.601	0.009284	10.358	0.005635	-1.189	0.234514	3.173	0.001509
21	27964794	rs144840438	CYYR1	A	G	0.03	0.033	0.027	2.601	0.009294	7.029	0.029761	-2.455	0.014071	1.98	0.047696
2	234165365	rs115292229	ATG16L1	T	C	0.053	0.054	0.051	2.601	0.009295	9.807	0.007419	-3.127	0.001766	1.437	0.150816
2	127808909	rs6745677	BIN1	A	G	0.377	0.373	0.384	2.601	0.009301	7.753	0.020719	-1.607	0.108152	2.769	0.005622
4	11009147	rs6824922	CLNK	C	T	0.008	0.006	0.011	-2.601	0.009307	8.051	0.017857	1.629	0.103234	-2.829	0.004666
11	60032491	rs10501382	MS4A4A	G	A	0.019	0.014	0.028	2.601	0.009308	7.062	0.029273	-2.058	0.039635	2.613	0.008981
8	26981094	rs186116048	STMN4	T	C	0.003	0.003	0.002	2.6	0.00932	7.041	0.029578	-2.608	0.009108	2.236	0.025384
15	63627234	rs76778075	CA12	T	C	0.007	0.006	0.008	2.6	0.009321	6.762	0.034015	-2.114	0.034477	2.257	0.023989
19	45023839	rs939902	ZNF180	A	G	0.377	0.356	0.413	-2.6	0.009323	6.891	0.031895	1.907	0.056488	-2.482	0.013064
19	1533297	rs60516720	PLK5	T	C	0.201	0.191	0.221	-2.599	0.009343	6.757	0.034102	2.154	0.031245	-2.335	0.01956
20	55022995	rs6127754	CASS4	A	G	0.181	0.154	0.229	-2.599	0.009356	6.764	0.033977	2.081	0.037445	-2.37	0.017771
11	47854975	rs77073917	NUP160	T	C	0.154	0.138	0.183	-2.598	0.009364	6.83	0.032878	2.34	0.019273	-2.209	0.02716
7	145632475	rs6464708	CNTNAP2	G	A	0.238	0.232	0.249	-2.598	0.009367	7.396	0.024769	2.626	0.008629	-1.97	0.048881
11	47598361	rs112686874	NDUFS3	A	T	0.015	0.013	0.018	-2.598	0.009389	7.169	0.02775	2.063	0.039119	-2.666	0.007665
11	47737400	rs112318300	AGBL2	A	G	0.015	0.013	0.018	-2.598	0.009389	7.169	0.02775	2.063	0.039119	-2.666	0.007665
19	1545586	rs182800975	MEX3D	T	C	0.01	0.011	0.007	2.597	0.009397	6.831	0.032862	-2.41	0.015938	2.194	0.028202
8	27768947	rs7846623	SCARA5	T	C	0.372	0.35	0.412	-2.597	0.0094	7.278	0.026282	2.558	0.010524	-1.945	0.051742
20	54741701	rs191429279	MC3R	T	G	0.006	0.004	0.008	2.597	0.009401	6.932	0.031234	-2.369	0.017822	2.091	0.036489
10	11365279	rs190108180	CELF2	C	T	0.004	0.002	0.009	2.596	0.009427	6.942	0.031092	-2.147	0.031822	2.502	0.012353
3	57179644	rs77254065	IL17RD	C	T	0.013	0.016	0.007	-2.596	0.009435	6.847	0.032598	1.987	0.046977	-2.475	0.013315
16	31109290	rs59924013	VKORC1	T	G	0.375	0.372	0.381	-2.595	0.009455	9.321	0.009461	1.174	0.240288	-3.046	0.002322
11	47431529	rs753812	SLC39A13	A	G	0.166	0.139	0.212	-2.595	0.009466	6.818	0.033082	2.357	0.01843	-2.205	0.027433
15	58619491	rs76085267	ALDH1A2	T	C	0.093	0.094	0.091	2.595	0.009468	7.303	0.025954	-2.564	0.010341	1.96	0.049944
19	52005264	rs73051368	SIGLEC12	T	C	0.043	0.041	0.045	-2.595	0.009472	8.275	0.015964	2.852	0.00434	-1.802	0.071502
2	234138324	rs12471808	ATG16L1	A	T	0.407	0.446	0.337	2.593	0.009507	6.864	0.032324	-1.889	0.05894	2.451	0.01424
19	51540228	rs8111766	KLK12	C	A	0.255	0.255	0.254	2.593	0.009514	8.66	0.013167	-1.377	0.168614	2.943	0.003254
11	60190931	rs143473052	MS4A14	G	A	0.005	0.006	0.005	-2.593	0.009514	6.749	0.034231	1.89	0.058782	-2.228	0.02591
11	85658176	rs191387121	PICALM	T	G	0.005	0.005	0.006	2.592	0.009534	7.963	0.01866	-2.822	0.004778	1.919	0.055018
11	85659472	rs117787864	PICALM	C	G	0.005	0.005	0.006	2.592	0.009534	7.963	0.01866	-2.822	0.004778	1.919	0.055018
11	85667020	rs192112710	PICALM	A	G	0.005	0.005	0.006	2.592	0.009534	7.963	0.01866	-2.822	0.004778	1.919	0.055018
11	85680119	rs181085605	PICALM	G	T	0.005	0.005	0.006	2.592	0.009534	7.963	0.01866	-2.822	0.004778	1.919	0.055018
11	85680870	rs191851913	PICALM	C	A	0.005	0.005	0.006	2.592	0.009534	7.963	0.01866	-2.822	0.004778	1.919	0.055018
11	85696481	rs116513521	PICALM	T	C	0.005	0.005	0.006	2.592	0.009534	7.963	0.01866	-2.822	0.004778	1.919	0.055018
11	85711949	rs180970000	PICALM	A	G	0.005	0.005	0.006	2.592	0.009534	7.963	0.01866	-2.822	0.004778	1.919	0.055018
11	85715081	rs183526278	PICALM	C	T	0.005	0.005	0.006	2.592	0.009534	7.963	0.01866	-2.822	0.004778	1.919	0.055018
11	85724024	rs188954277	PICALM	A	T	0.005	0.005	0.006	2.592	0.009534	7.963	0.01866	-2.822	0.004778	1.919	0.055018
11	85725178	rs114819548	PICALM	C	G	0.005	0.005	0.006	2.592	0.009534	7.963	0.01866	-2.822	0.004778	1.919	0.055018
11	85726225	rs182687132	PICALM	G	C	0.005	0.005	0.006	2.592	0.009534	7.963	0.01866	-2.822	0.004778	1.919	0.055018
11	85735674	rs116373991	PICALM	C	T	0.005	0.005	0.006	2.592	0.009534	7.963	0.01866	-2.822	0.004778	1.919	0.055018
11	85738332	rs115040967	PICALM	T	G	0.005	0.005	0.006	2.592	0.009534	7.963	0.01866	-2.822	0.004778	1.919	0.055018
11	85738855	rs117446342	PICALM	A	G	0.005	0.005	0.006	2.592	0.009534	7.963	0.01866	-2.822	0.004778	1.919	0.055018
11	85741165	rs116375405	PICALM	C	A	0.005	0.005	0.006	2.592	0.009534	7.963	0.01866	-2.822	0.004778	1.919	0.055018
11	85758552	rs181560566	PICALM	C	A	0.005	0.005	0.006	2.592	0.009534	7.963	0.01866	-2.822	0.004778	1.919	0.055018
11	85768891	rs116432148	PICALM	T	C	0.005	0.005	0.006	2.592	0.009534	7.963	0.01866	-2.822	0.004778	1.919	0.055018
11	85772598	rs111277864	PICALM	T	C	0.005	0.005	0.006	2.592	0.009534	7.963	0.01866	-2.822	0.004778	1.919	0.055018
11	85808241	rs115937514	PICALM	T	C	0.005	0.005	0.006	2.592	0.009534	7.963	0.01866	-2.822	0.004778	1.919	0.055018
11	85811751	rs191583743	PICALM	C	G	0.005	0.005	0.006	2.592	0.009534	7.963	0.01866	-2.822	0.004778	1.919	0.055018
11	85869341	rs117508719	EED	A	G	0.005	0.005	0.006	2.592	0.009534	7.963	0.01866	-2.822	0.004778	1.919	0.055018
11	85609806	rs10501601	CCDC83	T	A	0.342	0.346	0.336	2.592	0.009553	6.717	0.03479	-2.11	0.034819	2.266	0.023478
14	53754917	rs79623720	DDHD1	G	T	0.018	0.022	0.01	2.591	0.009559	8.131	0.017151	-1.683	0.092361	2.852	0.004351
15	58604935	rs72739168	ALDH1A2	T	A	0.088	0.094	0.077	2.591	0.009564	7.224	0.027	-2.554	0.010664	1.987	0.046909
16	20058234	rs147394398	GPR139	G	A	0.012	0.011	0.012	2.591	0.00957	6.808	0.03324	-2.234	0.025486	2.13	0.033189
19	1533385	rs34501382	PLK5	T	C	0.201	0.191	0.221	-2.591	0.009571	6.715	0.034824	2.138	0.032523	-2.332	0.019706
19	1533622	rs11669320	PLK5	A	G	0.203	0.191	0.223	-2.591	0.009571	6.715	0.034824	2.138	0.032523	-2.332	0.019706
20	55195639	rs144957457	TFAP2C	T	C	0.016	0.014	0.018	2.59	0.009585	7.351	0.025331	-2.61	0.009044	2.058	0.039606
14	93191013	rs1242112	LGMN	A	G	0.417	0.453	0.352	2.59	0.009586	7.418	0.024507	-1.612	0.106995	2.682	0.007325
10	11716429	rs10795875	USP6NL	A	G	0.336	0.343	0.323	2.59	0.009586	7.112	0.028557	-2.531	0.011382	1.988	0.046759
6	32899139	rs11756897	HLA-DMB	G	A	0.226	0.225	0.228	-2.59	0.009593	7.504	0.023465	1.74	0.081939	-2.714	0.006642
17	47489162	rs2233665	PHB	A	C	0.006	0.005	0.009	-2.589	0.009616	10.757	0.004615	1.537	0.124393	-3.139	0.001698
16	19390034	rs9929310	TMC5	T	C	0.26	0.276	0.232	-2.589	0.009621	7.224	0.027003	1.673	0.094249	-2.638	0.008342
19	45904589	rs113683211	PPP1R13L	A	G	0.007	0.005	0.011	-2.588	0.009658	7.374	0.025046	2.081	0.037477	-2.708	0.006761
17	47474457	rs188191645	PHB	T	C	0.006	0.005	0.007	2.588	0.009659	7.212	0.027164	-2.423	0.015402	2.08	0.037519
11	47582614	rs57828885	CELF1	T	C	0.161	0.136	0.205	-2.587	0.009669	6.728	0.034592	2.295	0.02172	-2.248	0.024605
19	51571448	rs58121148	KLK13	C	T	0.117	0.114	0.122	-2.587	0.00967	7.493	0.023604	2.566	0.010279	-1.881	0.059994
15	58626586	rs72739195	ALDH1A2	C	T	0.095	0.1	0.088	2.587	0.00969	6.982	0.030472	-2.457	0.014016	2.072	0.038272
17	47796547	rs150898209	FAM117A	T	C	0.008	0.009	0.006	-2.586	0.009699	6.914	0.031521	2.2	0.027807	-2.128	0.03331
11	47778777	rs77685652	FNBP4	G	A	0.163	0.142	0.201	-2.586	0.009705	6.76	0.03405	2.333	0.019667	-2.209	0.027206
11	47779470	rs11820480	FNBP4	G	T	0.163	0.142	0.2	-2.586	0.009705	6.76	0.03405	2.333	0.019667	-2.209	0.027206
11	47813820	rs79368019	NUP160	C	A	0.161	0.14	0.198	-2.586	0.009705	6.76	0.03405	2.333	0.019667	-2.209	0.027206
2	233496975	rs11902420	EFHD1	A	C	0.112	0.086	0.159	2.586	0.009714	6.689	0.035279	-2.23	0.025768	2.269	0.023287
16	30916129	rs1458201	CTF1	A	G	0.24	0.251	0.22	-2.586	0.009716	9.907	0.00706	3.147	0.001647	-1.44	0.149906
7	145672069	rs73739006	CNTNAP2	C	A	0.131	0.134	0.125	-2.585	0.009746	6.743	0.034341	2.285	0.022308	-2.195	0.028199
4	10995986	rs150539509	CLNK	A	G	0.007	0.009	0.003	-2.585	0.009751	7.268	0.026408	1.339	0.180512	-2.66	0.007805
10	11717200	rs10905988	USP6NL	C	A	0.336	0.342	0.326	2.584	0.009767	6.925	0.031353	-2.456	0.014031	2.049	0.040416
16	20131141	rs35888884	GPR139	G	A	0.228	0.23	0.225	-2.584	0.009768	7.31	0.025863	1.707	0.087747	-2.664	0.00773
7	145551403	rs6969543	CNTNAP2	A	G	0.169	0.158	0.189	-2.583	0.009787	6.89	0.031908	2.409	0.01599	-2.083	0.037215
7	145555369	rs28687396	CNTNAP2	T	C	0.169	0.158	0.188	-2.583	0.009787	6.89	0.031908	2.409	0.01599	-2.083	0.037215
7	145555561	rs9655683	CNTNAP2	T	C	0.169	0.158	0.188	-2.583	0.009787	6.89	0.031908	2.409	0.01599	-2.083	0.037215
7	145575492	rs6978472	CNTNAP2	A	C	0.17	0.159	0.19	-2.583	0.009787	6.89	0.031908	2.409	0.01599	-2.083	0.037215
7	145589499	rs58456605	CNTNAP2	T	G	0.17	0.159	0.19	-2.583	0.009787	6.89	0.031908	2.409	0.01599	-2.083	0.037215
7	145516860	rs28859574	CNTNAP2	G	T	0.171	0.16	0.19	-2.583	0.009787	6.794	0.033467	2.344	0.019068	-2.137	0.032587
7	145516883	rs28816522	CNTNAP2	T	C	0.171	0.16	0.19	-2.583	0.009787	6.794	0.033467	2.344	0.019068	-2.137	0.032587
7	145518413	rs2888248	CNTNAP2	C	T	0.17	0.16	0.188	-2.583	0.009787	6.794	0.033467	2.344	0.019068	-2.137	0.032587
7	145522035	rs10215527	CNTNAP2	G	C	0.171	0.16	0.19	-2.583	0.009787	6.794	0.033467	2.344	0.019068	-2.137	0.032587
7	145526221	rs10282552	CNTNAP2	T	C	0.171	0.16	0.19	-2.583	0.009787	6.794	0.033467	2.344	0.019068	-2.137	0.032587
7	145533306	rs10271223	CNTNAP2	A	T	0.17	0.16	0.189	-2.583	0.009787	6.794	0.033467	2.344	0.019068	-2.137	0.032587
7	145535221	rs9986960	CNTNAP2	A	G	0.171	0.16	0.19	-2.583	0.009787	6.794	0.033467	2.344	0.019068	-2.137	0.032587
11	59789054	rs143991285	OOSP2	T	C	0.009	0.012	0.003	-2.583	0.009789	6.707	0.03496	2.328	0.019933	-2.192	0.028382
11	85389992	rs79455488	CREBZF	G	T	0.022	0.014	0.036	-2.583	0.0098	9.804	0.007432	3.03	0.002449	-1.958	0.050249
11	85392742	rs78902090	CREBZF	A	G	0.022	0.014	0.036	-2.583	0.0098	9.804	0.007432	3.03	0.002449	-1.958	0.050249
7	146411039	rs344477	CNTNAP2	C	T	0.038	0.033	0.046	2.583	0.009806	8.783	0.012384	-2.963	0.003042	1.74	0.081862
7	146411394	rs344476	CNTNAP2	G	A	0.038	0.033	0.046	2.583	0.009806	8.783	0.012384	-2.963	0.003042	1.74	0.081862
17	47341306	rs572331134	ZNF652	C	T	0.005	0.006	0.004	2.582	0.009819	6.961	0.030798	-2.061	0.039318	2.011	0.044277
19	46422448	rs188404818	NANOS2	T	C	0.003	0.003	0.004	2.582	0.009823	7.242	0.026756	-2.652	0.008	2.118	0.034159
19	46453256	rs147775460	NOVA2	T	C	0.004	0.004	0.004	2.582	0.009823	7.242	0.026756	-2.652	0.008	2.118	0.034159
16	31041137	rs7500176	STX4	A	G	0.339	0.353	0.316	-2.582	0.009831	7.479	0.023768	1.573	0.115822	-2.707	0.006785
8	26720595	rs146451317	ADRA1A	T	C	0.003	0.001	0.007	-2.582	0.009836	6.668	0.035642	2.379	0.017361	-2.383	0.017181
8	26721456	rs191988902	ADRA1A	G	A	0.003	0.001	0.007	-2.582	0.009836	6.668	0.035642	2.379	0.017361	-2.383	0.017181
8	26732426	rs116569384	ADRA1A	C	A	0.003	0.001	0.007	-2.582	0.009836	6.668	0.035642	2.379	0.017361	-2.383	0.017181
8	26737274	rs80090732	ADRA1A	A	G	0.003	0.001	0.007	-2.582	0.009836	6.668	0.035642	2.379	0.017361	-2.383	0.017181
8	26740500	rs115949759	ADRA1A	G	C	0.003	0.001	0.007	-2.582	0.009836	6.668	0.035642	2.379	0.017361	-2.383	0.017181
8	26744066	rs114403490	ADRA1A	A	T	0.003	0.001	0.007	-2.582	0.009836	6.668	0.035642	2.379	0.017361	-2.383	0.017181
8	26747961	rs115587491	ADRA1A	G	T	0.003	0.001	0.007	-2.582	0.009836	6.668	0.035642	2.379	0.017361	-2.383	0.017181
8	26754193	rs181674566	ADRA1A	G	T	0.003	0.001	0.007	-2.582	0.009836	6.668	0.035642	2.379	0.017361	-2.383	0.017181
8	26754710	rs115282812	ADRA1A	A	T	0.003	0.001	0.007	-2.582	0.009836	6.668	0.035642	2.379	0.017361	-2.383	0.017181
8	26755097	rs150812669	ADRA1A	T	A	0.003	0.001	0.007	-2.582	0.009836	6.668	0.035642	2.379	0.017361	-2.383	0.017181
8	26755944	rs114884522	ADRA1A	C	T	0.003	0.001	0.007	-2.582	0.009836	6.668	0.035642	2.379	0.017361	-2.383	0.017181
8	26756480	rs113651475	ADRA1A	C	T	0.003	0.001	0.007	-2.582	0.009836	6.668	0.035642	2.379	0.017361	-2.383	0.017181
8	26756922	rs116132717	ADRA1A	T	C	0.003	0.001	0.007	-2.582	0.009836	6.668	0.035642	2.379	0.017361	-2.383	0.017181
8	26757587	rs111378852	ADRA1A	T	A	0.003	0.001	0.007	-2.582	0.009836	6.668	0.035642	2.379	0.017361	-2.383	0.017181
8	26757832	rs143121394	ADRA1A	A	C	0.003	0.001	0.007	-2.582	0.009836	6.668	0.035642	2.379	0.017361	-2.383	0.017181
8	26759282	rs150975480	ADRA1A	A	G	0.003	0.001	0.007	-2.582	0.009836	6.668	0.035642	2.379	0.017361	-2.383	0.017181
8	26759517	rs114687923	ADRA1A	A	C	0.003	0.001	0.007	-2.582	0.009836	6.668	0.035642	2.379	0.017361	-2.383	0.017181
8	26759751	rs113335413	ADRA1A	C	T	0.003	0.001	0.007	-2.582	0.009836	6.668	0.035642	2.379	0.017361	-2.383	0.017181
8	26759941	rs112119235	ADRA1A	G	A	0.003	0.001	0.007	-2.582	0.009836	6.668	0.035642	2.379	0.017361	-2.383	0.017181
8	26768196	rs148928147	ADRA1A	A	G	0.003	0.001	0.007	-2.582	0.009836	6.668	0.035642	2.379	0.017361	-2.383	0.017181
8	26768633	rs115164013	ADRA1A	A	T	0.003	0.001	0.007	-2.582	0.009836	6.668	0.035642	2.379	0.017361	-2.383	0.017181
8	26771721	rs112952814	ADRA1A	G	A	0.003	0.001	0.007	-2.582	0.009836	6.668	0.035642	2.379	0.017361	-2.383	0.017181
8	26784572	rs190646778	ADRA1A	T	C	0.003	0.001	0.007	-2.582	0.009836	6.668	0.035642	2.379	0.017361	-2.383	0.017181
8	26785221	rs116682936	ADRA1A	C	T	0.003	0.001	0.007	-2.582	0.009836	6.668	0.035642	2.379	0.017361	-2.383	0.017181
8	26787070	rs114812985	ADRA1A	A	C	0.003	0.001	0.007	-2.582	0.009836	6.668	0.035642	2.379	0.017361	-2.383	0.017181
8	26788575	rs149367827	ADRA1A	A	G	0.003	0.001	0.007	-2.582	0.009836	6.668	0.035642	2.379	0.017361	-2.383	0.017181
8	26789379	rs115077598	ADRA1A	T	G	0.003	0.001	0.007	-2.582	0.009836	6.668	0.035642	2.379	0.017361	-2.383	0.017181
8	26807891	rs150595728	ADRA1A	G	A	0.003	0.001	0.007	-2.582	0.009836	6.668	0.035642	2.379	0.017361	-2.383	0.017181
11	59988124	rs188838258	MS4A4E	C	T	0.002	0.002	0.002	-2.581	0.009841	8.045	0.017912	1	0.317311	-2.821	0.004792
11	60005211	rs182949953	MS4A4E	A	G	0.002	0.002	0.002	-2.581	0.009841	8.045	0.017912	1	0.317311	-2.821	0.004792
16	78902601	rs9926713	WWOX	T	C	0.141	0.135	0.153	2.581	0.00985	8.448	0.01464	-1.504	0.132481	2.905	0.003668
4	10904831	rs2869763	CLNK	C	T	0.17	0.19	0.135	2.581	0.009859	8.662	0.013153	-1.451	0.146675	2.941	0.003269
19	914777	rs144188895	R3HDM4	A	G	0.026	0.03	0.02	-2.581	0.009866	8.508	0.014205	1.534	0.124919	-2.896	0.003781
21	27896973	rs11088003	CYYR1	C	G	0.348	0.363	0.321	-2.58	0.00987	9.445	0.008894	3.072	0.002127	-1.509	0.131391
17	4801594	rs3514	CHRNE	G	C	0.18	0.173	0.192	2.58	0.009873	9.899	0.007089	-1.199	0.230564	3.113	0.001854
19	52166965	rs113195981	SIGLEC5	C	G	0.015	0.014	0.016	-2.58	0.009873	8.607	0.01352	2.929	0.003403	-1.716	0.086229
10	11349671	rs11814856	CELF2	T	G	0.153	0.139	0.178	-2.58	0.00988	6.883	0.032016	2.442	0.014594	-2.087	0.036921
11	59633581	rs184759860	TCN1	G	C	0.004	0.005	0.001	2.58	0.009883	6.656	0.009883	NA	NA	2.58	0.009883
4	10830800	rs111428292	CLNK	C	T	0.132	0.15	0.1	2.579	0.009907	8.14	0.017076	-1.431	0.152416	2.853	0.004332
19	609297	rs7508326	HCN2	G	A	0.171	0.192	0.134	2.579	0.009909	6.759	0.034063	-1.909	0.056323	2.433	0.014972
6	32173739	rs142743704	NOTCH4	A	G	0.012	0.01	0.014	-2.579	0.009917	10.793	0.004532	3.272	0.001066	-1.474	0.140502
6	32175002	rs115601277	NOTCH4	A	G	0.012	0.01	0.014	-2.579	0.009917	10.793	0.004532	3.272	0.001066	-1.474	0.140502
19	51406613	rs1090648	KLK4	G	A	0.455	0.475	0.418	-2.577	0.009972	6.676	0.035516	2.039	0.041449	-2.365	0.01803
11	59603696	rs543471514	GIF	G	A	0.007	0.005	0.009	2.577	0.009977	7.656	0.021755	-1	0.317311	2.762	0.005748
2	234423121	rs2602389	USP40	G	A	0.24	0.235	0.248	2.575	0.01002	6.637	0.03621	-2.195	0.028184	2.245	0.024748
21	28299718	rs229087	ADAMTS5	T	A	0.342	0.367	0.297	-2.575	0.010026	6.654	0.035907	2.107	0.035087	-2.369	0.017851
21	28299848	rs229088	ADAMTS5	A	G	0.342	0.367	0.297	-2.575	0.010026	6.654	0.035907	2.107	0.035087	-2.369	0.017851
21	28299990	rs229089	ADAMTS5	C	T	0.342	0.367	0.297	-2.575	0.010026	6.654	0.035907	2.107	0.035087	-2.369	0.017851
11	121817702	rs11218474	BLID	G	A	0.185	0.184	0.187	2.575	0.010036	7.083	0.028967	-2.535	0.011258	1.962	0.049741
16	79022854	rs4146510	WWOX	C	G	0.112	0.111	0.113	-2.574	0.010055	6.692	0.035229	2.085	0.03705	-2.415	0.015733
21	28326894	rs162507	ADAMTS5	T	C	0.301	0.319	0.269	-2.574	0.010064	6.748	0.034249	2.35	0.018771	-2.131	0.033106
7	145622164	rs6970441	CNTNAP2	G	C	0.058	0.067	0.042	-2.573	0.01007	10.959	0.004171	3.292	0.000995	-1.284	0.19923
7	145622172	rs6952156	CNTNAP2	G	A	0.058	0.067	0.042	-2.573	0.01007	10.959	0.004171	3.292	0.000995	-1.284	0.19923
7	145623274	rs73462842	CNTNAP2	C	T	0.058	0.067	0.042	-2.573	0.01007	10.959	0.004171	3.292	0.000995	-1.284	0.19923
7	145624300	rs75494898	CNTNAP2	G	A	0.058	0.067	0.042	-2.573	0.01007	10.959	0.004171	3.292	0.000995	-1.284	0.19923
11	47402615	rs11827106	SPI1	A	G	0.167	0.137	0.221	-2.573	0.010092	6.81	0.033211	2.431	0.015075	-2.138	0.032489
11	47404314	rs11828339	SPI1	A	G	0.166	0.136	0.219	-2.573	0.010092	6.81	0.033211	2.431	0.015075	-2.138	0.032489
18	55787108	rs536545	NEDD4L	T	C	0.13	0.133	0.125	-2.572	0.010104	7.884	0.019412	1.468	0.142144	-2.802	0.005073
19	45894147	rs34906680	PPP1R13L	G	T	0.026	0.021	0.036	-2.572	0.010112	7.778	0.020461	2.762	0.005744	-1.799	0.07196
11	47789379	rs79811093	FNBP4	A	G	0.161	0.14	0.199	-2.572	0.010113	6.699	0.03511	2.333	0.019667	-2.186	0.028801
19	45206695	rs894189	CEACAM16	A	G	0.073	0.061	0.094	-2.572	0.010116	6.913	0.031537	2.514	0.011944	-2.105	0.035305
20	54499408	rs73139277	CBLN4	A	G	0.011	0.013	0.007	2.572	0.010118	7.727	0.020994	-1.654	0.098066	2.775	0.005524
19	45829298	rs148649733	CKM	A	C	0.035	0.037	0.031	2.571	0.01013	9.92	0.007014	-1.462	0.143822	3.1	0.001937
2	234152473	rs75036194	ATG16L1	A	G	0.053	0.054	0.052	2.571	0.010133	10.085	0.006456	-3.175	0.001498	1.378	0.168211
2	234153173	rs80326545	ATG16L1	A	G	0.053	0.054	0.052	2.571	0.010133	10.085	0.006456	-3.175	0.001498	1.378	0.168211
19	677007	rs74737930	FSTL3	T	C	0.007	0.004	0.012	2.571	0.010138	9.336	0.009392	-3.055	0.002252	1.384	0.16632
19	679710	rs76741510	FSTL3	A	C	0.007	0.004	0.012	2.571	0.010138	9.336	0.009392	-3.055	0.002252	1.384	0.16632
19	684479	rs57464250	PRSS57	C	G	0.007	0.004	0.012	2.571	0.010138	9.336	0.009392	-3.055	0.002252	1.384	0.16632
19	684581	rs60937580	PRSS57	G	A	0.006	0.004	0.011	2.571	0.010138	9.336	0.009392	-3.055	0.002252	1.384	0.16632
14	53220724	rs137861280	STYX	T	C	0.043	0.053	0.024	2.571	0.010145	8.541	0.013972	-1.554	0.120254	2.919	0.003509
11	47736023	rs4752791	AGBL2	C	T	0.16	0.139	0.197	-2.57	0.010162	6.715	0.034819	2.352	0.018673	-2.167	0.030246
19	51550077	rs28694119	KLK13	C	T	0.479	0.479	0.48	-2.57	0.010163	8.262	0.01607	1.407	0.159363	-2.874	0.004059
19	51550091	rs28620506	KLK13	G	A	0.479	0.479	0.48	-2.57	0.010163	8.262	0.01607	1.407	0.159363	-2.874	0.004059
16	20160927	rs138851866	GPR139	T	C	0.079	0.089	0.062	-2.57	0.010166	7.17	0.027739	2.55	0.010786	-1.967	0.049172
18	55795966	rs512099	NEDD4L	T	C	0.113	0.12	0.102	-2.57	0.010176	6.905	0.031662	1.764	0.077759	-2.542	0.011021
14	93051008	rs77339508	RIN3	A	G	0.023	0.026	0.017	-2.569	0.010191	9.819	0.007377	3.133	0.00173	-1.33	0.18363
20	55268007	rs60807107	TFAP2C	A	G	0.042	0.021	0.08	-2.569	0.010198	9.761	0.007592	3.092	0.001987	-1.624	0.104379
20	55268606	rs6025074	TFAP2C	A	G	0.042	0.021	0.08	-2.569	0.010198	9.761	0.007592	3.092	0.001987	-1.624	0.104379
20	55269099	rs73278815	TFAP2C	G	A	0.042	0.021	0.08	-2.569	0.010198	9.761	0.007592	3.092	0.001987	-1.624	0.104379
20	55269147	rs73278817	TFAP2C	C	A	0.042	0.021	0.08	-2.569	0.010198	9.761	0.007592	3.092	0.001987	-1.624	0.104379
19	45903261	rs61290696	PPP1R13L	A	G	0.005	0.002	0.01	2.569	0.010198	7.723	0.021032	-2.777	0.005479	2.1	0.035692
16	78925200	rs116893407	WWOX	G	C	0.055	0.059	0.047	2.568	0.010216	6.607	0.036753	-2.191	0.028432	2.231	0.025712
18	56495355	rs78336927	ZNF532	C	G	0.017	0.016	0.019	-2.568	0.010219	7.199	0.027341	2.486	0.012924	-1.807	0.070744
19	1098396	rs80096293	POLR2E	A	G	0.051	0.053	0.047	-2.568	0.010228	6.827	0.032922	2.401	0.016353	-2.074	0.038097
19	764957	rs150607476	MISP	G	C	0.003	0.002	0.006	-2.568	0.01023	7.118	0.028472	2.128	0.033371	-2.664	0.007714
19	1225169	rs12985527	STK11	G	A	0.004	0.004	0.004	2.568	0.010236	6.652	0.035939	-1.95	0.051227	2.272	0.023098
19	51540750	rs7259307	KLK12	T	G	0.246	0.248	0.243	2.568	0.010239	7.75	0.020749	-1.517	0.129218	2.772	0.005571
6	40599176	rs4714353	LRFN2	T	C	0.407	0.408	0.403	-2.567	0.010263	6.591	0.037048	2.141	0.032255	-2.26	0.023837
6	32819478	rs4148879	PSMB9	A	G	0.109	0.1	0.124	-2.567	0.010266	6.981	0.030479	1.818	0.06909	-2.583	0.009804
6	32819865	rs2071481	PSMB9	C	T	0.109	0.1	0.125	-2.567	0.010266	6.981	0.030479	1.818	0.06909	-2.583	0.009804
11	47464519	rs3847503	RAPSN	A	G	0.161	0.136	0.206	-2.567	0.010269	6.639	0.036179	2.3	0.02145	-2.211	0.027046
11	47037644	rs147909371	C11orf49	T	G	0.018	0.018	0.018	-2.566	0.010276	12.26	0.002177	0.62	0.535535	-3.388	0.000704
18	55859195	rs58532155	NEDD4L	A	G	0.277	0.271	0.288	-2.566	0.010283	6.621	0.036496	2.231	0.025674	-2.182	0.0291
14	53286488	rs556784433	GNPNAT1	A	G	0.004	0.003	0.007	-2.566	0.010284	6.585	0.010284	2.566	0.010284	-2.566	0.010284
11	85599945	rs17817355	CCDC83	A	C	0.169	0.192	0.128	2.566	0.010285	7.433	0.02432	-1.569	0.116572	2.698	0.006974
20	55307334	rs6099258	TFAP2C	T	C	0.007	0.002	0.017	-2.566	0.010296	6.785	0.033631	2.039	0.041475	-2.535	0.011249
19	51425614	rs7255201	KLK4	C	G	0.387	0.375	0.408	2.566	0.010299	9.139	0.010362	-3.02	0.002527	1.551	0.120792
17	47690044	rs545584655	SPOP	G	A	0.006	0.005	0.006	2.566	0.010301	6.898	0.031773	-2.213	0.026883	2.621	0.008775
20	54839548	rs16979668	MC3R	C	G	0.003	0.003	0.005	2.566	0.010301	6.898	0.031773	-2.213	0.026883	2.621	0.008775
20	54848672	rs115952227	MC3R	A	G	0.003	0.003	0.004	2.566	0.010301	6.898	0.031773	-2.213	0.026883	2.621	0.008775
20	54849058	rs115770998	MC3R	C	T	0.003	0.003	0.004	2.566	0.010301	6.898	0.031773	-2.213	0.026883	2.621	0.008775
21	28244263	rs229119	ADAMTS1	G	C	0.353	0.375	0.312	-2.565	0.010309	6.59	0.037065	2.227	0.025944	-2.247	0.024668
2	233799730	rs186526119	NGEF	A	T	0.011	0.011	0.01	-2.565	0.010324	13.284	0.001304	0.811	0.417255	-3.379	0.000728
7	145624302	rs11972088	CNTNAP2	G	A	0.225	0.211	0.248	-2.565	0.010326	6.904	0.03168	2.481	0.013098	-2.078	0.037751
18	55950658	rs148771295	NEDD4L	T	C	0.005	0.003	0.01	-2.565	0.010329	6.713	0.034851	1.976	0.048193	-2.449	0.014333
19	698711	rs8100894	PRSS57	G	A	0.483	0.459	0.473	-2.564	0.010342	8.206	0.016523	1.397	0.162427	-2.863	0.004203
14	93416869	rs150759458	ITPK1	A	G	0.007	0.008	0.006	-2.564	0.010349	6.83	0.032882	1.511	0.130909	-2.509	0.012124
14	53309303	rs112739782	FERMT2	T	C	0.009	0.004	0.018	-2.564	0.010351	6.589	0.037086	2.393	0.016715	-2.336	0.019505
7	146443339	rs17170238	CNTNAP2	A	G	0.11	0.127	0.078	2.564	0.010357	6.83	0.032874	-1.894	0.058193	2.511	0.012045
7	145604057	rs56067401	CNTNAP2	T	C	0.054	0.064	0.035	-2.564	0.010359	10.863	0.004376	3.279	0.001042	-1.3	0.193587
7	145604176	rs73738403	CNTNAP2	G	A	0.054	0.064	0.035	-2.564	0.010359	10.863	0.004376	3.279	0.001042	-1.3	0.193587
14	92749539	rs11850546	SLC24A4	C	A	0.007	0.004	0.011	-2.563	0.010364	8.916	0.011583	1.705	0.088219	-2.917	0.003529
16	31594944	rs180797535	AHSP	T	C	0.008	0.011	0.002	2.563	0.010367	7.596	0.022417	-1.602	0.109227	2.744	0.006065
17	47365548	rs73340394	ZNF652	A	G	0.009	0.003	0.02	2.563	0.010367	7.014	0.029982	-2.648	0.008093	2.28	0.02261
17	47380278	rs184685846	ZNF652	T	C	0.009	0.003	0.02	2.563	0.010367	7.014	0.029982	-2.648	0.008093	2.28	0.02261
17	47392881	rs553563244	ZNF652	C	T	0.009	0.003	0.02	2.563	0.010367	7.014	0.029982	-2.648	0.008093	2.28	0.02261
17	47433185	rs57080166	ZNF652	A	G	0.009	0.003	0.02	2.563	0.010367	7.014	0.029982	-2.648	0.008093	2.28	0.02261
17	47436047	rs112242888	ZNF652	G	A	0.009	0.003	0.02	2.563	0.010367	7.014	0.029982	-2.648	0.008093	2.28	0.02261
17	47436749	rs7210100	ZNF652	A	G	0.009	0.003	0.02	2.563	0.010367	7.014	0.029982	-2.648	0.008093	2.28	0.02261
21	28266092	rs229058	ADAMTS5	C	T	0.329	0.355	0.283	-2.563	0.010379	6.612	0.036656	2.068	0.038634	-2.386	0.017025
21	28266292	rs170656	ADAMTS5	G	A	0.329	0.355	0.283	-2.563	0.010379	6.612	0.036656	2.068	0.038634	-2.386	0.017025
16	20085725	rs62034676	GPR139	T	G	0.007	0.009	0.004	-2.563	0.010382	6.702	0.035047	2.481	0.013098	-2.21	0.027116
17	4804073	rs12942540	CHRNE	C	G	0.168	0.159	0.182	2.563	0.010387	8.522	0.014106	-1.417	0.156462	2.917	0.003536
11	86356456	rs503155	ME3	C	G	0.18	0.189	0.164	2.563	0.010387	6.574	0.037362	-2.133	0.032948	2.229	0.025799
7	145628928	rs11765533	CNTNAP2	G	A	0.246	0.24	0.257	-2.562	0.01041	7.255	0.026587	2.616	0.008887	-1.935	0.053039
10	11312324	rs2653530	CELF2	C	T	0.047	0.042	0.055	-2.561	0.010449	7.989	0.018417	2.815	0.004875	-1.738	0.082146
3	56728388	rs9809741	FAM208A	T	C	0.109	0.105	0.118	-2.56	0.010466	9.673	0.007935	1.226	0.220176	-3.072	0.00213
20	55101317	rs28620942	FAM209A	G	A	0.463	0.433	0.483	-2.56	0.010472	6.668	0.035644	2.296	0.021692	-2.095	0.036209
21	28240574	rs229109	ADAMTS1	T	C	0.353	0.375	0.312	-2.56	0.010473	6.553	0.037768	2.171	0.029951	-2.285	0.022288
19	1005980	rs113455649	GRIN3B	A	G	0.344	0.374	0.289	-2.56	0.010479	8.594	0.013611	2.921	0.003495	-1.581	0.113776
2	128372400	rs114800570	MYO7B	G	A	0.046	0.043	0.051	2.559	0.010483	6.877	0.032108	-1.833	0.066803	2.513	0.011966
17	61656057	rs148198886	DCAF7	A	G	0.013	0.013	0.013	2.559	0.010484	6.596	0.036964	-2.317	0.020501	2.271	0.023167
2	233674829	rs189469887	GIGYF2	T	C	0.006	0.005	0.007	2.559	0.010498	6.664	0.035717	-2.197	0.027992	2.044	0.040985
7	145646234	rs7802873	CNTNAP2	G	C	0.141	0.149	0.128	-2.559	0.010498	6.55	0.03782	2.148	0.031675	-2.267	0.023408
17	4706356	rs34040038	PLD2	T	C	0.426	0.405	0.462	2.558	0.010519	6.569	0.037452	-2.209	0.027194	2.226	0.026047
11	86073460	rs185202658	CCDC81	G	A	0.002	0.004	0	2.558	0.01052	7.791	0.020332	-1.286	0.198543	2.79	0.005274
19	675106	rs2301741	FSTL3	T	C	0.449	0.465	0.421	-2.558	0.010536	6.615	0.036609	1.852	0.06399	-2.38	0.017319
11	121665295	rs12417533	SORL1	A	G	0.296	0.251	0.376	2.558	0.01054	6.666	0.035683	-1.983	0.047378	2.438	0.014778
11	85498447	rs10898402	SYTL2	G	C	0.263	0.274	0.244	2.557	0.010555	8.022	0.018116	-2.792	0.005239	1.664	0.096018
16	79040745	rs112515112	WWOX	C	T	0.003	0.003	0.004	2.557	0.010555	7.144	0.028102	-2.594	0.009479	1.914	0.055565
19	45888712	rs112904634	PPP1R13L	A	G	0.002	0.002	0.001	-2.557	0.010557	6.551	0.037802	2.093	0.036316	-2.174	0.029701
17	47329082	rs57832761	PHOSPHO1	G	A	0.006	0.002	0.015	2.557	0.010561	6.907	0.031636	-2.391	0.016783	2.626	0.008645
17	47330472	rs9901674	PHOSPHO1	T	G	0.006	0.002	0.015	2.557	0.010561	6.907	0.031636	-2.391	0.016783	2.626	0.008645
17	47332503	rs13380848	PHOSPHO1	G	T	0.006	0.002	0.014	2.557	0.010561	6.907	0.031636	-2.391	0.016783	2.626	0.008645
16	31070778	rs72785520	ZNF668	T	C	0.373	0.372	0.374	-2.557	0.010573	10.57	0.005067	0.915	0.360402	-3.199	0.001381
7	142863101	rs139244044	TAS2R39	T	G	0.006	0.005	0.007	-2.556	0.010574	7.535	0.023114	2.744	0.00607	-2.06	0.039418
14	92743836	rs1971458	SLC24A4	G	C	0.461	0.498	0.393	2.556	0.010582	7.998	0.018335	-2.789	0.00528	1.704	0.088417
11	59790339	rs191846058	OOSP2	T	G	0.002	0.003	0.002	-2.556	0.010587	7.143	0.028116	2.667	0.007661	-2.268	0.023342
11	60055394	rs145416467	MS4A4A	A	T	0.002	0.003	0.002	-2.556	0.010587	7.143	0.028116	2.667	0.007661	-2.268	0.023342
11	60228407	rs140061018	MS4A1	T	C	0.002	0.003	0.002	-2.556	0.010587	7.143	0.028116	2.667	0.007661	-2.268	0.023342
17	4894992	rs117813301	INCA1	A	G	0.005	0.003	0.009	-2.556	0.010596	6.621	0.036501	2.314	0.020648	-2.069	0.03852
17	4941915	rs188527726	SLC52A1	C	T	0.006	0.004	0.009	-2.556	0.010596	6.621	0.036501	2.314	0.020648	-2.069	0.03852
17	4975532	rs191596415	ZFP3	T	C	0.005	0.003	0.009	-2.556	0.010596	6.621	0.036501	2.314	0.020648	-2.069	0.03852
17	5040098	rs112275161	USP6	T	C	0.005	0.003	0.009	-2.556	0.010596	6.621	0.036501	2.314	0.020648	-2.069	0.03852
6	40487152	rs909984	LRFN2	A	G	0.474	0.482	0.459	2.555	0.010604	8.179	0.016752	-2.843	0.004464	1.723	0.084949
2	127437540	rs6724592	GYPC	G	A	0.091	0.103	0.072	2.555	0.010614	6.555	0.037722	-1.94	0.052368	2.367	0.017956
21	28230912	rs466260	ADAMTS1	T	C	0.378	0.365	0.4	2.554	0.010641	6.799	0.033382	-1.874	0.060862	2.522	0.01167
21	28092253	rs2830435	ADAMTS1	G	C	0.195	0.181	0.218	-2.554	0.010644	6.669	0.035638	1.972	0.048588	-2.446	0.014451
6	32902693	rs11540148	HLA-DMB	G	A	0.021	0.014	0.032	2.554	0.010657	9.682	0.007899	-1.472	0.141051	3.08	0.002069
2	234175989	rs78539102	ATG16L1	C	T	0.055	0.055	0.055	2.554	0.010664	9.367	0.009245	-3.057	0.002238	1.446	0.148087
16	31049155	rs55979739	STX4	G	A	0.366	0.368	0.363	-2.553	0.010669	9.985	0.006788	1.009	0.312743	-3.127	0.001766
11	47721312	rs79476064	AGBL2	A	G	0.16	0.139	0.197	-2.553	0.010679	6.621	0.036505	2.333	0.019667	-2.156	0.03111
11	47727590	rs17791016	AGBL2	C	A	0.16	0.139	0.198	-2.553	0.010679	6.621	0.036505	2.333	0.019667	-2.156	0.03111
11	47758152	rs59205786	FNBP4	C	T	0.161	0.139	0.198	-2.553	0.010679	6.621	0.036505	2.333	0.019667	-2.156	0.03111
11	47759541	rs57436966	FNBP4	T	C	0.16	0.139	0.197	-2.553	0.010679	6.621	0.036505	2.333	0.019667	-2.156	0.03111
19	51304434	rs2560933	C19orf48	G	A	0.432	0.414	0.465	2.553	0.010684	7.181	0.02758	-2.581	0.009861	1.892	0.05851
11	86304575	rs114529299	ME3	T	C	0.001	0.001	0.002	-2.552	0.010701	7.265	0.026455	1.276	0.201901	-2.658	0.007856
19	45818628	rs377993	CKM	G	A	0.475	0.488	0.409	-2.551	0.01074	9.092	0.010611	1.169	0.242213	-3.008	0.002628
15	58629471	rs187359172	ALDH1A2	A	G	0.005	0.003	0.008	2.551	0.010746	6.571	0.037419	-1.886	0.05923	2.407	0.016087
7	100394743	rs117060239	EPHB4	C	T	0.018	0.021	0.014	-2.551	0.010748	6.545	0.03792	2.097	0.035988	-2.399	0.016423
3	56793722	rs9851432	ARHGEF3	G	A	0.269	0.235	0.328	-2.551	0.010752	6.631	0.036311	2.315	0.020599	-2.136	0.032662
7	145611531	rs10224933	CNTNAP2	T	C	0.224	0.214	0.243	-2.551	0.010756	8.002	0.018295	2.817	0.004849	-1.774	0.076001
19	51423546	rs8100631	KLK4	T	C	0.387	0.38	0.4	2.55	0.01076	7.291	0.026112	-2.61	0.009051	1.866	0.062013
19	51304104	rs2456585	C19orf48	T	C	0.433	0.414	0.466	2.55	0.010762	7.159	0.027885	-2.578	0.009951	1.894	0.05821
18	55787936	rs564975	NEDD4L	C	T	0.124	0.131	0.111	-2.55	0.010762	6.997	0.030249	1.684	0.092275	-2.592	0.009554
18	55788190	rs536222	NEDD4L	T	C	0.124	0.131	0.112	-2.55	0.010762	6.997	0.030249	1.684	0.092275	-2.592	0.009554
20	54835536	rs1041154	MC3R	G	A	0.002	0.001	0.005	-2.55	0.010787	7.769	0.020559	2.777	0.005489	-1.961	0.04986
14	53648263	rs144449644	DDHD1	C	T	0.005	0.004	0.006	-2.55	0.010787	6.568	0.03747	2.36	0.018287	-2.534	0.011285
14	53721414	rs141718715	DDHD1	A	G	0.005	0.004	0.006	-2.55	0.010787	6.568	0.03747	2.36	0.018287	-2.534	0.011285
14	53794661	rs148382106	DDHD1	A	G	0.005	0.004	0.006	-2.55	0.010787	6.568	0.03747	2.36	0.018287	-2.534	0.011285
14	53800782	rs145420804	DDHD1	T	A	0.005	0.004	0.006	-2.55	0.010787	6.568	0.03747	2.36	0.018287	-2.534	0.011285
8	27614069	rs537268144	CCDC25	T	A	0.002	0.001	0.004	-2.549	0.010806	6.503	0.038716	2.387	0.016987	-2.236	0.025347
8	27745666	rs192004241	SCARA5	T	C	0.002	0.001	0.004	-2.549	0.010806	6.503	0.038716	2.387	0.016987	-2.236	0.025347
8	26994607	rs62503665	STMN4	A	G	0.012	0.011	0.014	2.549	0.010808	12.718	0.001731	-3.551	0.000384	1.305	0.191895
3	57523691	rs4681995	DNAH12	T	C	0.181	0.174	0.192	-2.549	0.010811	9.046	0.010856	3.007	0.002638	-1.56	0.118824
2	127423075	rs4663039	GYPC	A	G	0.086	0.084	0.089	-2.549	0.010818	7.63	0.022042	1.442	0.149166	-2.755	0.00587
4	10691329	rs73216753	CLNK	A	G	0.02	0.022	0.015	-2.548	0.010822	8.182	0.016722	2.837	0.004558	-1.635	0.10201
8	27767817	rs2685353	SCARA5	C	T	0.371	0.35	0.41	-2.548	0.010826	7.011	0.030028	2.512	0.011988	-1.908	0.056414
8	27767960	rs2726994	SCARA5	A	G	0.371	0.35	0.409	-2.548	0.010826	7.011	0.030028	2.512	0.011988	-1.908	0.056414
8	27768402	rs2685352	SCARA5	A	G	0.371	0.35	0.409	-2.548	0.010826	7.011	0.030028	2.512	0.011988	-1.908	0.056414
8	27768567	rs2726995	SCARA5	T	G	0.371	0.35	0.41	-2.548	0.010826	7.011	0.030028	2.512	0.011988	-1.908	0.056414
8	27768677	rs2726996	SCARA5	T	C	0.372	0.35	0.41	-2.548	0.010826	7.011	0.030028	2.512	0.011988	-1.908	0.056414
8	27768684	rs2685349	SCARA5	A	C	0.372	0.35	0.41	-2.548	0.010826	7.011	0.030028	2.512	0.011988	-1.908	0.056414
8	27768840	rs2685348	SCARA5	T	C	0.372	0.35	0.412	-2.548	0.010826	7.011	0.030028	2.512	0.011988	-1.908	0.056414
8	27768942	rs7824240	SCARA5	G	A	0.374	0.351	0.413	-2.548	0.010826	7.011	0.030028	2.512	0.011988	-1.908	0.056414
8	27769133	rs2685346	SCARA5	G	A	0.371	0.35	0.409	-2.548	0.010826	7.011	0.030028	2.512	0.011988	-1.908	0.056414
8	27769197	rs2685345	SCARA5	G	A	0.372	0.35	0.411	-2.548	0.010826	7.011	0.030028	2.512	0.011988	-1.908	0.056414
20	54832593	rs59328089	MC3R	A	G	0.018	0.011	0.029	-2.548	0.010831	7.997	0.018344	1.553	0.120385	-2.827	0.004704
11	85292664	rs28640887	DLG2	G	A	0.023	0.014	0.039	-2.548	0.010839	6.504	0.038703	2.409	0.015999	-2.482	0.01308
14	53153127	rs10483615	ERO1L	G	A	0.161	0.169	0.146	-2.548	0.010848	6.504	0.03869	2.212	0.026941	-2.218	0.026536
11	47672605	rs7945911	MTCH2	A	G	0.164	0.14	0.206	-2.547	0.010852	6.603	0.036836	2.333	0.019667	-2.144	0.032057
16	79547075	rs8049315	MAF	A	G	0.049	0.052	0.045	2.546	0.010883	6.524	0.03831	-2.101	0.035607	2.332	0.019707
11	47860746	rs79145982	NUP160	T	C	0.154	0.138	0.182	-2.546	0.010899	6.585	0.037166	2.325	0.020089	-2.148	0.031753
2	127938928	rs72961076	CYP27C1	G	T	0.091	0.067	0.134	2.546	0.010905	6.806	0.033269	-2.435	0.014903	2.092	0.036472
4	11103603	rs6835772	HS3ST1	C	G	0.007	0.002	0.016	-2.546	0.010911	7.334	0.025554	2.17	0.030038	-2.703	0.006866
19	51974468	rs62116369	CEACAM18	C	T	0.182	0.187	0.172	-2.545	0.010912	6.483	0.039115	2.164	0.030502	-2.244	0.024827
19	51974590	rs62116370	CEACAM18	C	T	0.182	0.187	0.173	-2.545	0.010912	6.483	0.039115	2.164	0.030502	-2.244	0.024827
19	51974605	rs62116371	CEACAM18	G	A	0.182	0.187	0.172	-2.545	0.010912	6.483	0.039115	2.164	0.030502	-2.244	0.024827
19	51975231	rs113843153	CEACAM18	C	T	0.182	0.187	0.173	-2.545	0.010912	6.483	0.039115	2.164	0.030502	-2.244	0.024827
4	11314034	rs144971418	HS3ST1	G	A	0.006	0.006	0.006	-2.545	0.010925	6.513	0.038531	2.153	0.031344	-2.334	0.01962
4	11391748	rs535508758	HS3ST1	T	A	0.006	0.006	0.006	-2.545	0.010925	6.513	0.038531	2.153	0.031344	-2.334	0.01962
1	161304230	rs115751802	SDHC	C	G	0.007	0.002	0.017	2.545	0.01093	8.183	0.016717	-2.036	0.041792	2.806	0.005021
1	161326026	rs114919002	SDHC	C	T	0.007	0.002	0.017	2.545	0.01093	8.183	0.016717	-2.036	0.041792	2.806	0.005021
6	41610278	rs78640497	MDFI	G	C	0.109	0.108	0.111	2.545	0.01093	8.13	0.017165	-2.844	0.004456	1.698	0.089584
17	47255080	rs115056700	B4GALNT2	A	G	0.007	0.004	0.012	2.544	0.010947	6.519	0.03841	-2.268	0.023315	2.114	0.03453
19	45023862	rs115463874	ZNF180	G	C	0.005	0.002	0.009	2.544	0.010959	7.144	0.028106	-2.635	0.008418	2.014	0.044011
19	45026640	rs114949448	ZNF180	G	A	0.005	0.002	0.009	2.544	0.010959	7.144	0.028106	-2.635	0.008418	2.014	0.044011
2	234201767	rs78930461	ATG16L1	G	A	0.055	0.054	0.055	2.544	0.010974	9.077	0.010689	-3.006	0.00265	1.438	0.150379
21	28296135	rs229078	ADAMTS5	T	G	0.334	0.362	0.283	-2.543	0.010977	6.477	0.039228	2.111	0.034779	-2.309	0.020929
11	47711021	rs7952204	AGBL2	C	T	0.164	0.141	0.204	-2.543	0.010982	6.562	0.03759	2.313	0.020727	-2.153	0.031303
2	234156826	rs76550252	ATG16L1	A	C	0.053	0.054	0.051	2.543	0.010985	10.557	0.005101	-3.248	0.001163	1.275	0.202152
2	234158160	rs78705879	ATG16L1	T	C	0.053	0.054	0.051	2.543	0.010985	10.557	0.005101	-3.248	0.001163	1.275	0.202152
17	4953552	rs56263450	SLC52A1	C	G	0.11	0.114	0.102	-2.543	0.010991	6.505	0.038675	2.061	0.039333	-2.328	0.019906
14	93067381	rs12435667	RIN3	A	C	0.184	0.192	0.17	-2.542	0.011016	6.767	0.03393	1.811	0.070072	-2.506	0.012225
7	99984177	rs578188849	PILRA	C	G	0.007	0.007	0.006	2.54	0.011088	6.578	0.037289	-2.533	0.011304	2.357	0.018435
19	45528550	rs34998473	RELB	T	C	0.007	0.005	0.012	-2.54	0.011092	7.905	0.019204	2.81	0.004958	-1.99	0.04655
19	51250181	rs2115083	CLEC11A	C	G	0.115	0.114	0.117	-2.539	0.011113	6.447	0.039808	2.072	0.038231	-2.262	0.023675
20	55056413	rs370233045	RTFDC1	C	G	0.002	0.001	0.006	-2.539	0.011118	6.475	0.039266	2.219	0.0265	-2.409	0.015978
17	47662258	rs185122352	NXPH3	C	T	0.007	0.009	0.005	-2.539	0.011127	6.741	0.034369	2.426	0.015262	-1.854	0.063781
2	234479473	rs13018364	USP40	C	A	0.273	0.254	0.307	2.539	0.011127	6.63	0.03633	-1.899	0.05762	2.443	0.014557
6	32521326	rs60694740	HLA-DRB5	C	T	0.037	0.035	0.041	-2.538	0.011134	6.837	0.032766	2.458	0.013963	-2.017	0.043726
19	46169474	rs76255363	GIPR	G	A	0.219	0.194	0.264	2.538	0.011135	6.582	0.037212	-1.944	0.051929	2.419	0.01556
6	32899906	rs577140801	HLA-DMB	G	A	0.003	0.002	0.004	2.538	0.011137	6.77	0.033869	-1.664	0.096017	2	0.0455
6	32908606	rs149457045	HLA-DMB	A	G	0.004	0.004	0.006	-2.538	0.011137	6.765	0.033962	1.915	0.055511	-2.475	0.013328
19	52069302	rs149783918	ZNF175	A	G	0.004	0.002	0.007	2.538	0.011141	7.015	0.029964	-2.648	0.008085	2.216	0.026689
2	233768080	rs143539659	NGEF	C	A	0.003	0.005	0.001	2.538	0.011162	6.445	0.039851	-1.414	0.157299	2.379	0.017361
2	127942131	rs7371196	CYP27C1	A	G	0.411	0.464	0.317	-2.537	0.011165	6.441	0.039927	2.073	0.038163	-2.218	0.026547
19	51441744	rs10408594	KLK5	A	G	0.118	0.103	0.145	2.537	0.011182	8.178	0.016756	-1.518	0.129094	2.86	0.004241
16	31023273	rs12447930	STX1B	A	G	0.387	0.376	0.408	-2.537	0.011184	7.475	0.023816	1.45	0.147027	-2.718	0.006571
2	127789552	rs66507470	BIN1	A	G	0.371	0.362	0.386	2.537	0.01119	12.045	0.002423	-0.762	0.446138	3.329	0.000872
19	51506096	rs10404395	KLK9	C	G	0.053	0.053	0.052	2.537	0.011194	6.599	0.036904	-1.925	0.054213	2.445	0.014495
11	47392568	rs56756748	SPI1	G	C	0.171	0.139	0.227	-2.536	0.011206	6.677	0.035491	2.431	0.015075	-2.081	0.037435
19	45569009	rs10419815	CLASRP	C	T	0.48	0.483	0.476	2.536	0.011208	9.514	0.008593	-3.084	0.00204	1.442	0.149204
19	52213233	rs115996754	HAS1	A	G	0.002	0.001	0.004	-2.536	0.011213	6.5	0.038774	2.449	0.014306	-2.35	0.018799
7	145554977	rs7805756	CNTNAP2	C	T	0.171	0.159	0.191	-2.536	0.011215	6.658	0.035825	2.381	0.017269	-2.032	0.042196
7	145632627	rs6943753	CNTNAP2	C	A	0.054	0.062	0.04	-2.536	0.011223	11.326	0.003472	3.317	0.00091	-1.2	0.230282
6	32508783	rs66671169	HLA-DRB5	C	T	0.044	0.006	0.109	2.536	0.011224	6.454	0.039685	-2.392	0.016775	2.266	0.023447
2	128299660	rs13399231	MYO7B	T	C	0.085	0.065	0.122	2.536	0.011227	7.066	0.029221	-1.776	0.075727	2.628	0.00858
4	10988166	rs80326713	CLNK	G	A	0.006	0.003	0.01	-2.535	0.01123	7.144	0.028106	1.612	0.107058	-2.652	0.008
4	10994844	rs76742708	CLNK	G	A	0.006	0.004	0.009	-2.535	0.01123	7.144	0.028106	1.612	0.107058	-2.652	0.008
19	51425404	rs7254626	KLK4	A	C	0.382	0.373	0.398	2.535	0.011249	7.75	0.020754	-2.744	0.006065	1.732	0.083299
11	85277881	rs57477750	DLG2	T	C	0.007	0.004	0.013	2.535	0.011253	6.925	0.031353	-2.629	0.008554	2.305	0.02118
11	85278219	rs57460717	DLG2	T	C	0.007	0.004	0.013	2.535	0.011253	6.925	0.031353	-2.629	0.008554	2.305	0.02118
11	85280296	rs150734476	DLG2	G	A	0.007	0.004	0.013	2.535	0.011253	6.925	0.031353	-2.629	0.008554	2.305	0.02118
11	85287654	rs114616658	DLG2	A	G	0.007	0.004	0.013	2.535	0.011253	6.925	0.031353	-2.629	0.008554	2.305	0.02118
2	234196073	rs78778324	ATG16L1	G	A	0.055	0.054	0.055	2.534	0.011267	9.076	0.010694	-3.006	0.00265	1.426	0.15386
2	234200253	rs74427023	ATG16L1	G	A	0.054	0.054	0.055	2.534	0.011267	9.076	0.010694	-3.006	0.00265	1.426	0.15386
16	19996446	rs139083549	GPR139	A	G	0.004	0.006	0.002	2.534	0.01127	6.621	0.036501	-2.38	0.01729	2.047	0.040701
11	59696811	rs56182603	OOSP1	A	G	0.009	0.012	0.005	2.534	0.011293	6.98	0.030499	-2.624	0.008682	2.08	0.037518
16	31482455	rs117800443	TGFB1I1	A	G	0.054	0.057	0.047	-2.533	0.011301	6.466	0.039445	2.331	0.019749	-2.194	0.02827
14	53720935	rs74812623	DDHD1	G	A	0.016	0.013	0.019	-2.533	0.011311	6.417	0.040417	2.319	0.020403	-2.39	0.016843
20	54749583	rs6127659	MC3R	G	A	0.493	0.477	0.478	2.533	0.011319	6.812	0.033181	-2.474	0.01338	1.927	0.053925
3	57118107	rs72874183	ARHGEF3	G	A	0.01	0.001	0.025	2.533	0.011321	6.858	0.032412	-2.535	0.011257	2.064	0.038978
6	47263519	rs147360867	TNFRSF21	C	T	0.002	0.001	0.003	2.533	0.011325	6.678	0.035475	-1.861	0.062812	2.213	0.026883
1	161212459	rs188333399	NR1I3	A	G	0.002	0.002	0.003	2.532	0.01133	6.413	0.04049	-2.216	0.026716	2.248	0.024602
19	51424075	rs1532904	KLK4	C	T	0.389	0.38	0.405	2.532	0.011337	7.107	0.028627	-2.563	0.010385	1.873	0.061044
19	51424078	rs1532903	KLK4	A	G	0.39	0.38	0.406	2.532	0.011337	7.107	0.028627	-2.563	0.010385	1.873	0.061044
19	51424110	rs1532902	KLK4	T	C	0.39	0.38	0.406	2.532	0.011337	7.107	0.028627	-2.563	0.010385	1.873	0.061044
11	85612839	rs7108491	CCDC83	A	G	0.342	0.344	0.338	2.532	0.011342	6.419	0.040377	-2.132	0.033011	2.158	0.030934
11	85613869	rs7934759	CCDC83	G	C	0.343	0.345	0.339	2.532	0.011342	6.419	0.040377	-2.132	0.033011	2.158	0.030934
21	28246146	rs229125	ADAMTS1	T	C	0.354	0.376	0.314	-2.532	0.011352	6.41	0.040569	2.153	0.031293	-2.257	0.024033
4	11200994	rs73097815	HS3ST1	A	C	0.078	0.067	0.097	-2.532	0.011354	17.401	0.000166	0.574	0.566044	-3.71	0.000208
11	121668479	rs684870	SORL1	G	T	0.219	0.183	0.285	2.532	0.011354	6.475	0.03926	-2.311	0.020845	2.159	0.03086
2	234229926	rs61062196	SAG	G	T	0.114	0.106	0.129	2.532	0.011355	7.063	0.029255	-2.57	0.010155	1.909	0.056203
2	234234376	rs73116218	SAG	A	G	0.114	0.106	0.129	2.532	0.011355	7.063	0.029255	-2.57	0.010155	1.909	0.056203
2	234235820	rs2304773	SAG	T	C	0.113	0.106	0.127	2.532	0.011355	7.063	0.029255	-2.57	0.010155	1.909	0.056203
21	28328642	rs162505	ADAMTS5	G	A	0.299	0.319	0.262	-2.532	0.011356	7.32	0.025737	2.643	0.008221	-1.82	0.068821
15	58622790	rs12591389	ALDH1A2	G	A	0.108	0.106	0.114	2.531	0.011365	6.87	0.032221	-2.47	0.013495	1.955	0.050535
19	51550252	rs28600219	KLK13	G	A	0.478	0.478	0.477	-2.531	0.011367	7.931	0.018959	1.407	0.159363	-2.815	0.004884
15	59240164	rs147620121	RNF111	A	G	0.012	0.014	0.007	-2.53	0.011399	7.276	0.026309	2.68	0.007369	-1.942	0.052098
16	31153408	rs146100677	PRSS36	G	C	0.013	0.015	0.009	-2.53	0.011399	6.437	0.040016	2.272	0.02307	-2.157	0.031011
16	79507116	rs72804420	MAF	T	G	0.045	0.046	0.043	2.53	0.011402	7.066	0.029214	-2.568	0.010224	1.862	0.062565
19	51550760	rs7249762	KLK13	C	T	0.335	0.325	0.352	-2.53	0.011406	9.519	0.00857	1.068	0.285658	-3.065	0.002179
7	145670723	rs6973802	CNTNAP2	C	T	0.238	0.229	0.256	-2.53	0.011407	7.111	0.028566	2.588	0.00964	-1.898	0.057721
19	51425875	rs8112574	KLK4	C	T	0.085	0.064	0.124	2.53	0.01141	7.062	0.029278	-2.565	0.010312	1.866	0.062054
17	47059699	rs569986288	GIP	A	G	0.002	0.003	0.001	2.53	0.011412	6.447	0.039808	-1.414	0.157299	2.372	0.017706
17	47144841	rs748087458	IGF2BP1	G	A	0.002	0.003	0.001	2.53	0.011412	6.447	0.039808	-1.414	0.157299	2.372	0.017706
17	47154095	rs574500829	IGF2BP1	A	G	0.002	0.003	0.001	2.53	0.011412	6.447	0.039808	-1.414	0.157299	2.372	0.017706
17	47174965	rs532703916	B4GALNT2	A	G	0.002	0.002	0.001	2.53	0.011412	6.447	0.039808	-1.414	0.157299	2.372	0.017706
17	47528567	rs78013601	PHB	T	C	0.119	0.108	0.139	-2.53	0.011421	16.588	0.00025	3.815	0.000136	-0.919	0.358078
19	1533737	rs10853953	PLK5	G	A	0.202	0.191	0.222	-2.53	0.011421	6.401	0.040732	2.075	0.038	-2.279	0.022665
17	4935243	rs346819	SLC52A1	T	G	0.453	0.442	0.474	-2.529	0.011434	7.013	0.03	2.551	0.010741	-1.883	0.059647
11	85498451	rs10898403	SYTL2	G	A	0.261	0.272	0.242	2.529	0.011443	7.975	0.018545	-2.792	0.005239	1.62	0.105126
6	40798964	rs73419051	UNC5CL	A	T	0.008	0.003	0.018	2.529	0.011447	6.457	0.039608	-2.231	0.025652	2.46	0.013876
6	40803638	rs11967837	UNC5CL	A	G	0.008	0.003	0.018	2.529	0.011447	6.457	0.039608	-2.231	0.025652	2.46	0.013876
6	40812155	rs11969007	UNC5CL	G	A	0.008	0.003	0.018	2.529	0.011447	6.457	0.039608	-2.231	0.025652	2.46	0.013876
6	40815825	rs73419081	UNC5CL	T	C	0.008	0.003	0.018	2.529	0.011447	6.457	0.039608	-2.231	0.025652	2.46	0.013876
6	40817232	rs73419084	UNC5CL	A	C	0.008	0.003	0.018	2.529	0.011447	6.457	0.039608	-2.231	0.025652	2.46	0.013876
6	40821563	rs73419098	UNC5CL	C	G	0.009	0.003	0.019	2.529	0.011447	6.457	0.039608	-2.231	0.025652	2.46	0.013876
6	40827840	rs73421113	UNC5CL	A	G	0.008	0.003	0.018	2.529	0.011447	6.457	0.039608	-2.231	0.025652	2.46	0.013876
6	40830340	rs61142757	UNC5CL	A	G	0.009	0.003	0.019	2.529	0.011447	6.457	0.039608	-2.231	0.025652	2.46	0.013876
14	93194326	rs1242105	LGMN	C	T	0.276	0.298	0.237	2.529	0.011455	7.186	0.027512	-1.576	0.115025	2.644	0.008196
20	54842378	rs1326023	MC3R	A	G	0.34	0.32	0.375	-2.528	0.011457	6.882	0.032033	2.491	0.012727	-1.903	0.057087
19	1318244	rs146931103	MUM1	T	C	0.028	0.027	0.029	-2.528	0.011466	6.641	0.036135	2.3	0.021468	-1.967	0.049131
8	27567895	rs73681630	CCDC25	A	G	0.005	0.002	0.011	-2.528	0.011468	6.494	0.038893	2.213	0.026883	-2.184	0.028943
8	27769013	rs2685347	SCARA5	G	A	0.372	0.35	0.411	-2.528	0.011474	6.946	0.031027	2.512	0.011988	-1.877	0.060506
2	127819669	rs115112451	BIN1	T	C	0.009	0.009	0.008	-2.528	0.011474	6.448	0.039801	1.945	0.051723	-2.362	0.018197
19	51975596	rs2864092	CEACAM18	T	C	0.18	0.186	0.17	-2.528	0.011474	6.402	0.040727	2.164	0.030502	-2.206	0.027413
7	145710141	rs4493823	CNTNAP2	G	A	0.198	0.197	0.201	-2.528	0.011486	6.897	0.031799	2.512	0.012006	-1.942	0.052082
16	31514762	rs117803319	C16orf58	A	G	0.014	0.018	0.007	-2.527	0.011488	6.45	0.039749	1.835	0.066556	-2.365	0.018023
16	31523775	rs17709110	C16orf58	T	C	0.015	0.02	0.007	-2.527	0.011488	6.45	0.039749	1.835	0.066556	-2.365	0.018023
16	31537176	rs140466665	AHSP	A	G	0.015	0.02	0.007	-2.527	0.011488	6.45	0.039749	1.835	0.066556	-2.365	0.018023
16	31573534	rs80026266	AHSP	C	T	0.015	0.019	0.007	-2.527	0.011488	6.45	0.039749	1.835	0.066556	-2.365	0.018023
16	31580326	rs75975020	AHSP	A	C	0.016	0.021	0.007	-2.527	0.011488	6.45	0.039749	1.835	0.066556	-2.365	0.018023
19	51408608	rs2569530	KLK4	A	C	0.454	0.472	0.423	-2.527	0.011491	6.437	0.04002	1.968	0.049014	-2.336	0.019486
16	31092075	rs7196726	ZNF646	A	G	0.401	0.385	0.43	-2.527	0.011493	8.237	0.016272	1.239	0.215237	-2.87	0.004106
21	28484671	rs2898105	ADAMTS5	G	A	0.029	0.023	0.04	2.527	0.011496	6.948	0.030996	-2.585	0.009748	2.055	0.039919
16	79808830	rs4474702	MAF	G	C	0.182	0.184	0.178	2.527	0.011498	7.481	0.023745	-1.475	0.140133	2.718	0.006558
16	79808932	rs112436690	MAF	T	C	0.182	0.184	0.178	2.527	0.011498	7.481	0.023745	-1.475	0.140133	2.718	0.006558
11	47454581	rs4384349	RAPSN	A	G	0.178	0.145	0.238	-2.527	0.01151	6.42	0.04036	2.256	0.02409	-2.197	0.027987
11	47262840	rs2167080	ACP2	A	G	0.374	0.423	0.286	2.527	0.011511	6.397	0.040827	-1.993	0.046227	2.296	0.021658
7	145675807	rs6464712	CNTNAP2	T	C	0.239	0.229	0.256	-2.526	0.011521	7.107	0.028623	2.588	0.00964	-1.891	0.058607
15	63291662	rs78440662	TPM1	G	A	0.005	0.007	0.002	2.526	0.011534	6.518	0.038428	-1.966	0.049354	2.476	0.013269
6	32737638	rs62396665	HLA-DQB2	C	T	0.011	0.01	0.013	2.526	0.011549	6.695	0.035177	-2.494	0.012637	2.147	0.031825
16	79841752	rs11150217	MAF	C	T	0.021	0.012	0.038	-2.525	0.011559	6.465	0.039461	2.084	0.037164	-2.396	0.016575
10	12165551	rs12784869	DHTKD1	T	C	0.059	0.054	0.067	-2.525	0.011582	6.519	0.038401	1.91	0.056148	-2.405	0.016177
8	27877350	rs13268221	NUGGC	C	T	0.465	0.475	0.446	-2.525	0.011583	6.91	0.031591	1.68	0.092865	-2.582	0.009809
14	53329212	rs181522791	FERMT2	T	C	0.002	0.001	0.005	-2.525	0.011584	6.873	0.032169	2.201	0.027708	-2.621	0.008775
14	53335083	rs190633521	FERMT2	C	T	0.002	0.001	0.005	-2.525	0.011584	6.873	0.032169	2.201	0.027708	-2.621	0.008775
14	53383534	rs142100766	FERMT2	A	G	0.002	0.001	0.005	-2.525	0.011584	6.873	0.032169	2.201	0.027708	-2.621	0.008775
14	53387536	rs182690183	FERMT2	A	C	0.002	0.001	0.005	-2.525	0.011584	6.873	0.032169	2.201	0.027708	-2.621	0.008775
14	53457835	rs75050802	FERMT2	A	T	0.002	0.001	0.006	-2.525	0.011584	6.873	0.032169	2.201	0.027708	-2.621	0.008775
14	53461738	rs116354391	FERMT2	A	G	0.002	0.001	0.005	-2.525	0.011584	6.873	0.032169	2.201	0.027708	-2.621	0.008775
14	53470511	rs77944192	DDHD1	A	G	0.002	0.001	0.006	-2.525	0.011584	6.873	0.032169	2.201	0.027708	-2.621	0.008775
14	53491920	rs79999177	DDHD1	T	C	0.003	0.002	0.005	-2.525	0.011584	6.873	0.032169	2.201	0.027708	-2.621	0.008775
14	53502292	rs76216680	DDHD1	G	A	0.003	0.002	0.005	-2.525	0.011584	6.873	0.032169	2.201	0.027708	-2.621	0.008775
14	53504943	rs115614368	DDHD1	G	A	0.003	0.002	0.005	-2.525	0.011584	6.873	0.032169	2.201	0.027708	-2.621	0.008775
14	53509849	rs78683188	DDHD1	A	T	0.003	0.002	0.005	-2.525	0.011584	6.873	0.032169	2.201	0.027708	-2.621	0.008775
14	53516293	rs140872926	DDHD1	T	C	0.003	0.002	0.005	-2.525	0.011584	6.873	0.032169	2.201	0.027708	-2.621	0.008775
14	53530692	rs74876626	DDHD1	T	C	0.003	0.002	0.005	-2.525	0.011584	6.873	0.032169	2.201	0.027708	-2.621	0.008775
14	53532476	rs116804139	DDHD1	A	G	0.003	0.002	0.005	-2.525	0.011584	6.873	0.032169	2.201	0.027708	-2.621	0.008775
14	53534040	rs147237703	DDHD1	A	C	0.003	0.002	0.005	-2.525	0.011584	6.873	0.032169	2.201	0.027708	-2.621	0.008775
14	53534805	rs76296720	DDHD1	C	T	0.003	0.002	0.005	-2.525	0.011584	6.873	0.032169	2.201	0.027708	-2.621	0.008775
14	53537570	rs115283311	DDHD1	C	G	0.003	0.002	0.005	-2.525	0.011584	6.873	0.032169	2.201	0.027708	-2.621	0.008775
14	53542189	rs114189133	DDHD1	A	G	0.003	0.002	0.005	-2.525	0.011584	6.873	0.032169	2.201	0.027708	-2.621	0.008775
14	53544833	rs79831893	DDHD1	C	T	0.003	0.002	0.005	-2.525	0.011584	6.873	0.032169	2.201	0.027708	-2.621	0.008775
14	53545919	rs116202769	DDHD1	A	G	0.003	0.002	0.005	-2.525	0.011584	6.873	0.032169	2.201	0.027708	-2.621	0.008775
14	53546840	rs184528248	DDHD1	C	G	0.003	0.002	0.005	-2.525	0.011584	6.873	0.032169	2.201	0.027708	-2.621	0.008775
14	53549338	rs148929218	DDHD1	A	G	0.003	0.002	0.005	-2.525	0.011584	6.873	0.032169	2.201	0.027708	-2.621	0.008775
14	53555287	rs186822729	DDHD1	A	C	0.003	0.002	0.005	-2.525	0.011584	6.873	0.032169	2.201	0.027708	-2.621	0.008775
14	53557464	rs148233999	DDHD1	G	T	0.003	0.002	0.005	-2.525	0.011584	6.873	0.032169	2.201	0.027708	-2.621	0.008775
14	53565485	rs113426693	DDHD1	C	T	0.003	0.002	0.005	-2.525	0.011584	6.873	0.032169	2.201	0.027708	-2.621	0.008775
14	53569685	rs79996384	DDHD1	A	G	0.003	0.002	0.005	-2.525	0.011584	6.873	0.032169	2.201	0.027708	-2.621	0.008775
14	53572172	rs76314402	DDHD1	G	A	0.003	0.002	0.006	-2.525	0.011584	6.873	0.032169	2.201	0.027708	-2.621	0.008775
14	53572309	rs113401877	DDHD1	A	C	0.003	0.002	0.005	-2.525	0.011584	6.873	0.032169	2.201	0.027708	-2.621	0.008775
14	53572436	rs114890982	DDHD1	C	T	0.003	0.002	0.006	-2.525	0.011584	6.873	0.032169	2.201	0.027708	-2.621	0.008775
14	53572440	rs116656473	DDHD1	C	T	0.003	0.002	0.005	-2.525	0.011584	6.873	0.032169	2.201	0.027708	-2.621	0.008775
14	53581030	rs111856851	DDHD1	G	T	0.003	0.002	0.005	-2.525	0.011584	6.873	0.032169	2.201	0.027708	-2.621	0.008775
14	53582708	rs149364149	DDHD1	T	G	0.003	0.002	0.005	-2.525	0.011584	6.873	0.032169	2.201	0.027708	-2.621	0.008775
14	53587046	rs143116774	DDHD1	A	G	0.003	0.002	0.005	-2.525	0.011584	6.873	0.032169	2.201	0.027708	-2.621	0.008775
14	53591166	rs77274883	DDHD1	C	G	0.003	0.002	0.005	-2.525	0.011584	6.873	0.032169	2.201	0.027708	-2.621	0.008775
14	53592710	rs116593680	DDHD1	T	C	0.003	0.002	0.005	-2.525	0.011584	6.873	0.032169	2.201	0.027708	-2.621	0.008775
14	53597128	rs116362860	DDHD1	T	C	0.003	0.002	0.005	-2.525	0.011584	6.873	0.032169	2.201	0.027708	-2.621	0.008775
14	53602311	rs75903479	DDHD1	C	A	0.003	0.002	0.005	-2.525	0.011584	6.873	0.032169	2.201	0.027708	-2.621	0.008775
14	53602328	rs79550691	DDHD1	G	A	0.003	0.002	0.005	-2.525	0.011584	6.873	0.032169	2.201	0.027708	-2.621	0.008775
14	53603668	rs191440910	DDHD1	T	C	0.003	0.002	0.005	-2.525	0.011584	6.873	0.032169	2.201	0.027708	-2.621	0.008775
14	53610425	rs149905466	DDHD1	T	C	0.003	0.002	0.005	-2.525	0.011584	6.873	0.032169	2.201	0.027708	-2.621	0.008775
14	53614764	rs78356082	DDHD1	G	A	0.003	0.002	0.005	-2.525	0.011584	6.873	0.032169	2.201	0.027708	-2.621	0.008775
14	53615300	rs142532464	DDHD1	A	G	0.003	0.002	0.005	-2.525	0.011584	6.873	0.032169	2.201	0.027708	-2.621	0.008775
14	53616852	rs114782111	DDHD1	C	T	0.003	0.002	0.005	-2.525	0.011584	6.873	0.032169	2.201	0.027708	-2.621	0.008775
14	53621662	rs77586147	DDHD1	G	T	0.003	0.002	0.005	-2.525	0.011584	6.873	0.032169	2.201	0.027708	-2.621	0.008775
14	53624103	rs114887333	DDHD1	T	C	0.003	0.002	0.005	-2.525	0.011584	6.873	0.032169	2.201	0.027708	-2.621	0.008775
14	53627461	rs143558793	DDHD1	A	G	0.003	0.002	0.005	-2.525	0.011584	6.873	0.032169	2.201	0.027708	-2.621	0.008775
14	53633685	rs144926918	DDHD1	C	T	0.003	0.002	0.005	-2.525	0.011584	6.873	0.032169	2.201	0.027708	-2.621	0.008775
14	53634172	rs143009650	DDHD1	A	G	0.003	0.002	0.005	-2.525	0.011584	6.873	0.032169	2.201	0.027708	-2.621	0.008775
14	53638762	rs114516821	DDHD1	A	G	0.003	0.002	0.005	-2.525	0.011584	6.873	0.032169	2.201	0.027708	-2.621	0.008775
14	53640407	rs116315386	DDHD1	C	T	0.003	0.002	0.005	-2.525	0.011584	6.873	0.032169	2.201	0.027708	-2.621	0.008775
14	53645367	rs190531426	DDHD1	T	G	0.004	0.003	0.006	-2.525	0.011584	6.873	0.032169	2.201	0.027708	-2.621	0.008775
14	53647347	rs115232450	DDHD1	A	G	0.003	0.002	0.005	-2.525	0.011584	6.873	0.032169	2.201	0.027708	-2.621	0.008775
14	53647399	rs187980473	DDHD1	C	A	0.003	0.002	0.005	-2.525	0.011584	6.873	0.032169	2.201	0.027708	-2.621	0.008775
14	53649973	rs115757364	DDHD1	A	G	0.004	0.003	0.006	-2.525	0.011584	6.873	0.032169	2.201	0.027708	-2.621	0.008775
14	53652100	rs151284182	DDHD1	A	G	0.003	0.002	0.005	-2.525	0.011584	6.873	0.032169	2.201	0.027708	-2.621	0.008775
14	53653497	rs115854843	DDHD1	C	T	0.003	0.002	0.006	-2.525	0.011584	6.873	0.032169	2.201	0.027708	-2.621	0.008775
14	53664141	rs186929604	DDHD1	A	G	0.003	0.002	0.005	-2.525	0.011584	6.873	0.032169	2.201	0.027708	-2.621	0.008775
14	53675172	rs148104395	DDHD1	C	T	0.003	0.002	0.005	-2.525	0.011584	6.873	0.032169	2.201	0.027708	-2.621	0.008775
14	53675180	rs114343300	DDHD1	C	T	0.003	0.002	0.005	-2.525	0.011584	6.873	0.032169	2.201	0.027708	-2.621	0.008775
14	53678563	rs75271835	DDHD1	G	A	0.003	0.002	0.005	-2.525	0.011584	6.873	0.032169	2.201	0.027708	-2.621	0.008775
14	53683697	rs189582406	DDHD1	G	T	0.003	0.002	0.005	-2.525	0.011584	6.873	0.032169	2.201	0.027708	-2.621	0.008775
14	53683918	rs139789557	DDHD1	T	C	0.003	0.002	0.005	-2.525	0.011584	6.873	0.032169	2.201	0.027708	-2.621	0.008775
14	53687965	rs187235772	DDHD1	T	A	0.003	0.002	0.005	-2.525	0.011584	6.873	0.032169	2.201	0.027708	-2.621	0.008775
14	53688091	rs191657525	DDHD1	G	C	0.003	0.002	0.005	-2.525	0.011584	6.873	0.032169	2.201	0.027708	-2.621	0.008775
14	53689229	rs185555825	DDHD1	A	G	0.003	0.002	0.005	-2.525	0.011584	6.873	0.032169	2.201	0.027708	-2.621	0.008775
14	53690750	rs189308363	DDHD1	A	G	0.003	0.002	0.005	-2.525	0.011584	6.873	0.032169	2.201	0.027708	-2.621	0.008775
14	53693120	rs187236925	DDHD1	G	C	0.003	0.002	0.005	-2.525	0.011584	6.873	0.032169	2.201	0.027708	-2.621	0.008775
7	142793634	rs11974083	PIP	A	T	0.009	0.006	0.014	-2.525	0.011584	6.42	0.040355	2.3	0.021457	-2.457	0.014023
7	142672015	rs116032802	KEL	A	G	0.002	0.002	0.004	-2.524	0.011617	6.48	0.039173	2.495	0.012606	-2.278	0.02274
7	142682883	rs76570903	KEL	T	C	0.002	0.002	0.004	-2.524	0.011617	6.48	0.039173	2.495	0.012606	-2.278	0.02274
7	142684849	rs115600498	KEL	C	T	0.002	0.002	0.004	-2.524	0.011617	6.48	0.039173	2.495	0.012606	-2.278	0.02274
7	142688915	rs116684361	KEL	G	T	0.002	0.002	0.004	-2.524	0.011617	6.48	0.039173	2.495	0.012606	-2.278	0.02274
7	142692137	rs76163556	OR9A2	C	A	0.002	0.002	0.004	-2.524	0.011617	6.48	0.039173	2.495	0.012606	-2.278	0.02274
7	142695329	rs114461616	OR9A2	C	T	0.002	0.002	0.004	-2.524	0.011617	6.48	0.039173	2.495	0.012606	-2.278	0.02274
7	142718434	rs1524139	OR9A2	A	G	0.002	0.002	0.004	-2.524	0.011617	6.48	0.039173	2.495	0.012606	-2.278	0.02274
7	142873874	rs76333149	TAS2R39	A	T	0.002	0.002	0.003	-2.524	0.011617	6.48	0.039173	2.495	0.012606	-2.278	0.02274
10	11499952	rs75764985	USP6NL	C	T	0.033	0.034	0.031	2.523	0.011627	7.579	0.022604	-1.495	0.134986	2.749	0.005975
16	31595470	rs183081062	AHSP	T	C	0.007	0.009	0.002	2.523	0.011628	7.534	0.023116	-1.527	0.12687	2.729	0.006344
3	57492459	rs140489099	DNAH12	A	G	0.007	0.002	0.015	2.523	0.011633	8.855	0.011942	-2.967	0.003006	1.599	0.109932
10	11596852	rs541863066	USP6NL	A	G	0.004	0.005	0.002	-2.523	0.011635	6.406	0.040647	1.695	0.09011	-2.068	0.038636
19	1536650	rs28533471	PLK5	A	T	0.274	0.232	0.348	-2.523	0.011643	6.366	0.041468	2.101	0.035661	-2.232	0.025605
2	234155762	rs79026438	ATG16L1	C	A	0.053	0.055	0.051	2.523	0.011646	9.779	0.007525	-3.127	0.001766	1.334	0.182061
2	127421622	rs6741425	GYPC	C	A	0.086	0.084	0.09	-2.522	0.011657	7.515	0.023338	1.418	0.156135	-2.736	0.006228
11	47261260	rs11988	ACP2	A	G	0.374	0.424	0.286	2.522	0.011659	6.433	0.040098	-1.898	0.057634	2.363	0.018118
7	143048215	rs10233455	CLCN1	A	C	0.046	0.036	0.064	2.522	0.011674	6.666	0.035693	-1.826	0.06789	2.501	0.012398
16	78933777	rs78619606	WWOX	G	C	0.053	0.057	0.046	2.522	0.011675	6.393	0.040901	-2.191	0.028432	2.145	0.031924
14	53397310	rs117985042	FERMT2	C	T	0.007	0.002	0.016	-2.522	0.01168	6.538	0.038036	2.557	0.010563	-2.402	0.016294
14	53408635	rs144078943	FERMT2	C	T	0.007	0.002	0.016	-2.522	0.01168	6.538	0.038036	2.557	0.010563	-2.402	0.016294
1	208154366	rs74729855	PLXNA2	G	T	0.011	0.004	0.025	2.522	0.011683	8.387	0.015094	-2.839	0.004519	1.898	0.057673
17	61701292	rs149921101	MAP3K3	G	A	0.007	0.008	0.006	2.521	0.011709	7.236	0.026834	-2.283	0.022422	1.587	0.112411
7	143115846	rs151128375	EPHA1	A	G	0.001	0.002	0.001	2.521	0.011716	7.876	0.01949	-2.802	0.005071	1.627	0.103638
7	145681554	rs11977410	CNTNAP2	A	G	0.126	0.134	0.111	-2.521	0.011717	6.372	0.041333	2.185	0.028868	-2.191	0.02845
7	145682319	rs12154288	CNTNAP2	T	C	0.126	0.134	0.112	-2.521	0.011717	6.372	0.041333	2.185	0.028868	-2.191	0.02845
7	145682459	rs55844645	CNTNAP2	C	T	0.126	0.134	0.112	-2.521	0.011717	6.372	0.041333	2.185	0.028868	-2.191	0.02845
7	145682567	rs56198146	CNTNAP2	C	T	0.126	0.134	0.111	-2.521	0.011717	6.372	0.041333	2.185	0.028868	-2.191	0.02845
7	145683268	rs949729	CNTNAP2	A	T	0.126	0.134	0.112	-2.521	0.011717	6.372	0.041333	2.185	0.028868	-2.191	0.02845
7	145683498	rs75157668	CNTNAP2	G	T	0.126	0.134	0.111	-2.521	0.011717	6.372	0.041333	2.185	0.028868	-2.191	0.02845
7	145683594	rs2177748	CNTNAP2	A	G	0.126	0.134	0.112	-2.521	0.011717	6.372	0.041333	2.185	0.028868	-2.191	0.02845
7	145683655	rs78464770	CNTNAP2	T	C	0.126	0.134	0.112	-2.521	0.011717	6.372	0.041333	2.185	0.028868	-2.191	0.02845
7	145685782	rs75421915	CNTNAP2	A	C	0.126	0.134	0.111	-2.521	0.011717	6.372	0.041333	2.185	0.028868	-2.191	0.02845
7	145688490	rs2372461	CNTNAP2	C	A	0.126	0.134	0.112	-2.521	0.011717	6.372	0.041333	2.185	0.028868	-2.191	0.02845
7	145689249	rs79946303	CNTNAP2	C	T	0.125	0.134	0.111	-2.521	0.011717	6.372	0.041333	2.185	0.028868	-2.191	0.02845
7	145692361	rs77658679	CNTNAP2	T	C	0.126	0.134	0.112	-2.521	0.011717	6.372	0.041333	2.185	0.028868	-2.191	0.02845
7	145692743	rs11982943	CNTNAP2	T	G	0.126	0.134	0.111	-2.521	0.011717	6.372	0.041333	2.185	0.028868	-2.191	0.02845
7	145694125	rs79467820	CNTNAP2	C	T	0.126	0.134	0.112	-2.521	0.011717	6.372	0.041333	2.185	0.028868	-2.191	0.02845
7	145695318	rs76416203	CNTNAP2	G	A	0.126	0.134	0.112	-2.521	0.011717	6.372	0.041333	2.185	0.028868	-2.191	0.02845
19	1006925	rs7251496	GRIN3B	T	G	0.401	0.4	0.402	-2.52	0.011725	11.782	0.002765	3.391	0.000695	-1.108	0.267704
17	4940496	rs72822614	SLC52A1	A	G	0.112	0.116	0.106	-2.52	0.011741	6.357	0.041651	2.096	0.03608	-2.256	0.024073
6	41601156	rs141918868	MDFI	T	G	0.007	0.011	0	2.519	0.011764	6.406	0.040634	-2.315	0.02064	2.193	0.028302
2	127841769	rs10200967	BIN1	C	T	0.217	0.222	0.207	-2.519	0.011779	7.211	0.027178	1.474	0.140497	-2.662	0.007777
17	61651521	rs529930567	DCAF7	G	A	0.003	0.004	0.003	-2.518	0.011792	6.353	0.04174	2.091	0.036536	-2.075	0.038002
17	61660426	rs145451635	DCAF7	G	A	0.003	0.003	0.003	-2.518	0.011792	6.353	0.04174	2.091	0.036536	-2.075	0.038002
2	127833618	rs116577590	BIN1	A	G	0.008	0.004	0.014	2.518	0.01181	8.117	0.017275	-2.137	0.032639	2.76	0.005786
11	47454210	rs77998085	RAPSN	T	C	0.163	0.137	0.209	-2.518	0.011812	6.42	0.040352	2.292	0.021922	-2.14	0.03232
19	45267119	rs144777001	BCL3	G	A	0.004	0.003	0.006	-2.518	0.011813	7.63	0.022033	1.461	0.143902	-2.761	0.005766
19	46341373	rs918488	SYMPK	A	T	0.157	0.152	0.166	2.518	0.011816	7.718	0.021093	-1.365	0.17229	2.776	0.005495
18	55886219	rs191180963	NEDD4L	T	C	0.004	0.003	0.006	-2.518	0.011818	6.429	0.040184	2.466	0.013664	-2.287	0.022168
18	55899810	rs187580306	NEDD4L	A	G	0.004	0.003	0.006	-2.518	0.011818	6.429	0.040184	2.466	0.013664	-2.287	0.022168
6	32814659	rs4711312	PSMB9	G	A	0.161	0.157	0.169	-2.517	0.011821	6.418	0.040393	2.256	0.024085	-2.114	0.034534
11	121677600	rs511509	SORL1	T	G	0.25	0.225	0.294	2.517	0.011837	7.207	0.027233	-2.639	0.008312	1.859	0.063035
11	85527741	rs11234419	SYTL2	C	A	0.429	0.471	0.354	2.517	0.011839	6.901	0.03173	-2.488	0.012829	1.828	0.067582
21	28244277	rs229120	ADAMTS1	T	A	0.36	0.38	0.325	-2.517	0.01184	6.336	0.042086	2.156	0.031114	-2.23	0.025722
15	58543487	rs1072347	ALDH1A2	A	G	0.045	0.039	0.057	2.517	0.011851	7.281	0.026245	-2.636	0.008396	1.814	0.069624
10	11688233	rs6602511	USP6NL	C	T	0.053	0.056	0.047	-2.516	0.011855	10.922	0.004248	1.233	0.217525	-3.194	0.001404
10	11688476	rs7070918	USP6NL	T	C	0.053	0.056	0.047	-2.516	0.011855	10.922	0.004248	1.233	0.217525	-3.194	0.001404
10	11688585	rs7092154	USP6NL	C	T	0.053	0.056	0.047	-2.516	0.011855	10.922	0.004248	1.233	0.217525	-3.194	0.001404
10	11689306	rs7096583	USP6NL	C	T	0.053	0.056	0.047	-2.516	0.011855	10.922	0.004248	1.233	0.217525	-3.194	0.001404
20	55433512	rs16980392	TFAP2C	A	G	0.01	0.002	0.023	-2.516	0.011861	10.834	0.00444	3.165	0.001551	-1.383	0.166526
2	234183738	rs73998327	ATG16L1	G	A	0.063	0.058	0.071	2.515	0.011905	7.233	0.026878	-2.604	0.009221	1.779	0.075184
6	32439915	rs5026742	HLA-DRA	C	T	0.089	0.005	0.235	-2.515	0.011916	6.362	0.041542	2.328	0.019905	-2.235	0.025433
14	92790453	rs112399760	SLC24A4	A	G	0.015	0.011	0.022	-2.514	0.011935	6.794	0.033466	2.597	0.009416	-2.182	0.029117
14	53039903	rs150011416	GPR137C	T	C	0.004	0.003	0.005	2.514	0.01195	6.82	0.033041	-1.732	0.083265	2.148	0.031694
19	1017782	rs737692	TMEM259	G	C	0.208	0.213	0.201	-2.514	0.011953	7.315	0.025794	1.597	0.110362	-2.699	0.00696
14	53876735	rs76884434	DDHD1	C	T	0.005	0.002	0.011	-2.513	0.011956	10.895	0.004306	2.983	0.002859	-1.958	0.050242
10	11698793	rs56236288	USP6NL	T	C	0.353	0.36	0.34	2.513	0.011959	7.201	0.027309	-2.616	0.008889	1.759	0.078575
6	32814975	rs1135216	PSMB9	C	T	0.167	0.157	0.185	-2.513	0.011966	6.666	0.035685	2.432	0.015036	-1.974	0.048393
[truncated: 8,225 more rows]
